# Supplementary material for: Tri­chlorido­(1-ethyl­piperazin-1-ium)cobalt(II)
Source: Acta Crystallogr Sect E Struct Rep Online. 2014 Apr 5;70(Pt 5):m166. doi: 10.1107/S1600536814006989 (PMC4011199; doi:10.1107/S1600536814006989)
Supplement: Supplementary file 1 [file e-70-0m166-sup1.cif]

##############################################################################
#                                                                            #
# This CIF contains the data in a paper accepted for publication in          #
# Acta Crystallographica Section E. It conforms to the requirements of       #
# Notes for Authors for Acta Crystallographica Section E, and has been       #
# peer reviewed under the auspices of the IUCr Commission on Journals.       #
#                                                                            #
# Full details of the Crystallographic Information File format               #
# are given in the paper "The Crystallographic Information File (CIF):       #
# a New Standard Archive File for Crystallography" by S. R. Hall, F. H.      #
# Allen and I. D. Brown [Acta Cryst. (1991), A47, 655-685].                  #
#                                                                            #
# The current version of the core CIF dictionary is obtainable from          #
# ftp://ftp.iucr.org/pub/cif_core.dic.                                       #
#                                                                            #
# Software is freely available for graphical display of the structure(s)     #
# in this CIF. For information consult the CIF software page                 #
# http://www.iucr.org/resources/cif/software.                                #
#                                                                            #
# This file may be used for bona fide research purposes within the           #
# scientific community so long as proper attribution is given to the journal # 
# article from which it was obtained.                                        #
#                                                                            #
##############################################################################
data_General
_audit_creation_method     'by CrystalStructure 4.0'
_journal_date_recd_electronic     2014-03-24
_journal_date_accepted     2014-03-28
_journal_name_full     'Acta Crystallographica, Section E'
_journal_year     2014
_journal_volume     70
_journal_issue      5
_journal_page_first     m166
_journal_page_last     m166
_journal_paper_category     QM
_journal_paper_doi     10.1107/S1600536814006989
_journal_coeditor_code     HB7215
_publ_contact_author_name     'Wajda Smirani'
_publ_contact_author_address
;
Laboratoire de chimie des Mat\'eriaux
Facult\'e des Sciences de Bizerte
7021 Zarzouna Bizerte
Tunisia
;
_publ_contact_author_email     'wajda_sta@yahoo.fr'
_publ_contact_author_fax     '216 72 590 566'
_publ_contact_author_phone     '216 72 591 906'
_publ_section_title
;
Trichlorido(1-ethylpiperazin-1-ium)cobalt(II)
;
loop_
    _publ_author_name
    _publ_author_footnote
    _publ_author_address
    'Dhieb, Abdelhamid Chiheb' .
;
Laboratoire de Chimie des Mat\'eriaux
Facult\'e des Sciences de Bizerte
7021 Zarzouna Bizerte
Tunisia
;
    'Janzen, Daron E.' .
;
Department of Chemistry and Biochemistry
St Catherine University
2004 Randolph Avenue, #4282
St Paul, MN 55105, USA
;
    'Rzaigui, Mohamed' .
;
Laboratoire de Chimie des Mat\'eriaux
Facult\'e des Sciences de Bizerte
7021 Zarzouna Bizerte
Tunisia
;
    'Smirani Sta, Wajda' .
;
Laboratoire de Chimie des Mat\'eriaux
Facult\'e des Sciences de Bizerte
7021 Zarzouna Bizerte
Tunisia
;
data_I
_database_code_depnum_ccdc_archive     'CCDC 994292'
_chemical_name_systematic
;
Trichlorido(1-ethylpiperazin-1-ium)cobalt(II)
;
_chemical_formula_moiety     'C6 H15 Cl3 Co N2'
_chemical_formula_sum     'C6 H15 Cl3 Co N2'
_chemical_formula_iupac     '[Co (C6 H15 N2) Cl3]'
_chemical_formula_weight     280.49
_chemical_melting_point     ?
_symmetry_cell_setting     monoclinic
_symmetry_space_group_name_H-M     'P 21/n'
_symmetry_space_group_name_Hall     '-P 2yn'
loop_
    _symmetry_equiv_pos_site_id
    _symmetry_equiv_pos_as_xyz
    1 '+x,+y,+z'
    2 '1/2-x,1/2+y,1/2-z'
    3 '-x,-y,-z'
    4 '1/2+x,1/2-y,1/2+z'
_cell_length_a     7.421(3)
_cell_length_b     18.160(7)
_cell_length_c     8.691(4)
_cell_angle_alpha     90.0000
_cell_angle_beta     90.524(7)
_cell_angle_gamma     90.0000
_cell_volume     1171.1(8)
_cell_formula_units_Z     4
_cell_measurement_reflns_used     7042
_cell_measurement_theta_min     3.25
_cell_measurement_theta_max     26.47
_cell_measurement_temperature     173
_exptl_crystal_description     Prism
_exptl_crystal_colour     Blue
_exptl_crystal_size_max     0.32
_exptl_crystal_size_mid     0.13
_exptl_crystal_size_min     0.13
_exptl_crystal_density_diffrn     1.591
_exptl_crystal_density_meas     ?
_exptl_crystal_density_method     'not measured'
_exptl_crystal_F_000     572.00
_exptl_absorpt_coefficient_mu     2.104
_exptl_absorpt_correction_type     multi-scan
_exptl_absorpt_process_details     '(<i>REQAB</i>; Rigaku, 1998)'
_exptl_absorpt_correction_T_min     0.529
_exptl_absorpt_correction_T_max     0.761
_diffrn_ambient_temperature     173
_diffrn_radiation_type     'Mo K\a'
_diffrn_radiation_wavelength     0.71075
_diffrn_measurement_device_type     'Rigaku XtaLAB mini'
_diffrn_measurement_method     \w
_diffrn_detector_area_resol_mean     6.849
_diffrn_reflns_number     11015
_diffrn_reflns_av_R_equivalents     0.0245
_diffrn_reflns_theta_max     26.37
_diffrn_reflns_theta_full     26.37
_diffrn_measured_fraction_theta_max     0.998
_diffrn_measured_fraction_theta_full     0.998
_diffrn_reflns_limit_h_min     -9
_diffrn_reflns_limit_h_max     9
_diffrn_reflns_limit_k_min     -22
_diffrn_reflns_limit_k_max     22
_diffrn_reflns_limit_l_min     -10
_diffrn_reflns_limit_l_max     10
_diffrn_standards_number     0
_diffrn_standards_interval_count     .
_diffrn_standards_decay_%     ?
_refine_special_details
;
Refinement was performed using all reflections. The weighted <i>R</i>-factor
(<i>wR</i>) and goodness of fit (<i>S</i>) are based on <i>F</i>^2^.
<i>R</i>-factor (gt) are based on <i>F</i>. The threshold expression of
<i>F</i>^2^ > 2.0 \s(<i>F</i>^2^) is used only for calculating <i>R</i>-factor
(gt).
;
_reflns_number_total     2399
_reflns_number_gt     2099
_reflns_threshold_expression     F^2^>2\s(F^2^)
_refine_ls_structure_factor_coef     Fsqd
_refine_ls_R_factor_gt     0.0217
_refine_ls_wR_factor_ref     0.0495
_refine_ls_goodness_of_fit_ref     1.078
_refine_ls_number_reflns     2399
_refine_ls_number_parameters     118
_refine_ls_number_restraints     0
_refine_ls_hydrogen_treatment     mixed
_refine_ls_weighting_scheme     calc
_refine_ls_weighting_details
            'w = 1/[\s^2^(Fo^2^)+(0.0195P)^2^+0.4000P] where P=(Fo^2^+2Fc^2^)/3'
_atom_sites_solution_hydrogens     geom
_atom_sites_solution_primary     direct
_atom_sites_solution_secondary     difmap
_refine_ls_shift/su_max     0.001
_refine_diff_density_max     0.270
_refine_diff_density_min     -0.270
_refine_ls_extinction_method     none
_refine_ls_extinction_coef     ?
loop_
    _atom_type_symbol
    _atom_type_description
    _atom_type_scat_dispersion_real
    _atom_type_scat_dispersion_imag
    _atom_type_scat_source
    'Co' 'Co' 0.3494 0.9721
;
International Tables for Crystallography
(1992, Vol. C, Tables 4.2.6.8 and 6.1.1.4)
;
    'Cl' 'Cl' 0.1484 0.1585
;
International Tables for Crystallography
(1992, Vol. C, Tables 4.2.6.8 and 6.1.1.4)
;
    'N' 'N' 0.0061 0.0033
;
International Tables for Crystallography
(1992, Vol. C, Tables 4.2.6.8 and 6.1.1.4)
;
    'C' 'C' 0.0033 0.0016
;
International Tables for Crystallography
(1992, Vol. C, Tables 4.2.6.8 and 6.1.1.4)
;
    'H' 'H' 0.0000 0.0000
;
International Tables for Crystallography
(1992, Vol. C, Table 6.1.1.4)
;
_computing_data_collection     '<i>CrystalClear-SM Expert</i> (Rigaku, 2011)'
_computing_cell_refinement     '<i>CrystalClear-SM Expert</i> (Rigaku, 2011)'
_computing_data_reduction     '<i>CrystalClear-SM Expert</i> (Rigaku, 2011)'
_computing_structure_solution     'SIR2004 (Burla <i>et al.</i>, 2005)'
_computing_structure_refinement     'SHELXL97 (Sheldrick, 2008)'
_computing_molecular_graphics     'ORTEP-3 for Windows (Farrugia, 2012)'
_computing_publication_material     'CrystalStructure (Rigaku, 2010)'
loop_
    _atom_site_type_symbol
    _atom_site_label
    _atom_site_fract_x
    _atom_site_fract_y
    _atom_site_fract_z
    _atom_site_U_iso_or_equiv
    _atom_site_adp_type
    _atom_site_calc_flag
    _atom_site_refinement_flags
    _atom_site_occupancy
    _atom_site_symmetry_multiplicity
    _atom_site_disorder_assembly
    _atom_site_disorder_group
    Co Co1 0.50887(3) 0.124866(12) -0.13052(2) 0.02446(7) Uani d . 1.0 4 . .
    Cl Cl1 0.62618(6) 0.22726(2) -0.24155(5) 0.03456(11) Uani d . 1.0 4 . .
    Cl Cl2 0.21414(6) 0.13426(3) -0.07964(6) 0.04714(13) Uani d . 1.0 4 . .
    Cl Cl3 0.58634(6) 0.02448(2) -0.27061(5) 0.03491(11) Uani d . 1.0 4 . .
    N N1 0.62169(18) 0.11055(8) 0.08596(15) 0.0237(3) Uani d . 1.0 4 . .
    N N2 0.87397(18) 0.13728(7) 0.34217(15) 0.0235(3) Uani d . 1.0 4 . .
    C C1 0.6034(3) 0.17490(9) 0.19013(19) 0.0301(4) Uani d . 1.0 4 . .
    C C2 0.6795(3) 0.15991(10) 0.34991(19) 0.0306(4) Uani d . 1.0 4 . .
    C C3 0.8943(3) 0.07188(9) 0.23786(19) 0.0306(4) Uani d . 1.0 4 . .
    C C4 0.8130(3) 0.08778(10) 0.07959(19) 0.0318(4) Uani d . 1.0 4 . .
    C C5 0.9516(3) 0.12430(10) 0.50161(19) 0.0324(4) Uani d . 1.0 4 . .
    C C6 1.1522(3) 0.10910(10) 0.5011(3) 0.0393(5) Uani d . 1.0 4 . .
    H H1A 0.4743 0.1880 0.1985 0.0361 Uiso calc R 1.0 4 . .
    H H1B 0.6670 0.2176 0.1450 0.0361 Uiso calc R 1.0 4 . .
    H H2A 0.6688 0.2048 0.4137 0.0367 Uiso calc R 1.0 4 . .
    H H2B 0.6089 0.1203 0.3993 0.0367 Uiso calc R 1.0 4 . .
    H H2 0.932(3) 0.1733(10) 0.3034(19) 0.022(5) Uiso d . 1.0 4 . .
    H H3A 0.8333 0.0288 0.2837 0.0367 Uiso calc R 1.0 4 . .
    H H3B 1.0237 0.0598 0.2272 0.0367 Uiso calc R 1.0 4 . .
    H H4A 0.8835 0.1273 0.0298 0.0381 Uiso calc R 1.0 4 . .
    H H4B 0.8227 0.0430 0.0151 0.0381 Uiso calc R 1.0 4 . .
    H H5A 0.9283 0.1682 0.5660 0.0389 Uiso calc R 1.0 4 . .
    H H5B 0.8890 0.0820 0.5490 0.0389 Uiso calc R 1.0 4 . .
    H H6A 1.2141 0.1487 0.4461 0.0472 Uiso calc R 1.0 4 . .
    H H6B 1.1749 0.0620 0.4497 0.0472 Uiso calc R 1.0 4 . .
    H H6C 1.1974 0.1068 0.6073 0.0472 Uiso calc R 1.0 4 . .
    H H1 0.566(3) 0.0763(11) 0.128(3) 0.032(6) Uiso d . 1.0 4 . .
loop_
    _atom_site_aniso_label
    _atom_site_aniso_U_11
    _atom_site_aniso_U_22
    _atom_site_aniso_U_33
    _atom_site_aniso_U_12
    _atom_site_aniso_U_13
    _atom_site_aniso_U_23
    Co1 0.02308(12) 0.02612(12) 0.02421(12) -0.00175(8) 0.00169(8) -0.00177(9)
    Cl1 0.0399(3) 0.0238(2) 0.0403(3) 0.00338(17) 0.01486(18) 0.00187(17)
    Cl2 0.0227(3) 0.0724(4) 0.0464(3) -0.0018(2) 0.00471(18) -0.0063(3)
    Cl3 0.0445(3) 0.0260(3) 0.0344(3) -0.00757(17) 0.01151(18) -0.00670(17)
    N1 0.0221(7) 0.0234(8) 0.0257(7) -0.0032(6) 0.0028(6) -0.0002(6)
    N2 0.0259(7) 0.0209(7) 0.0238(7) -0.0035(6) 0.0013(6) 0.0001(6)
    C1 0.0299(9) 0.0289(9) 0.0314(9) 0.0056(7) -0.0011(7) -0.0051(7)
    C2 0.0278(9) 0.0347(10) 0.0294(9) 0.0044(7) 0.0039(7) -0.0085(8)
    C3 0.0312(9) 0.0294(9) 0.0312(9) 0.0065(7) -0.0023(7) -0.0069(7)
    C4 0.0263(9) 0.0406(11) 0.0285(9) 0.0069(8) 0.0012(7) -0.0075(8)
    C5 0.0405(10) 0.0347(10) 0.0220(9) -0.0017(8) -0.0027(7) -0.0003(7)
    C6 0.0424(11) 0.0400(11) 0.0354(10) 0.0069(8) -0.0107(8) 0.0022(8)
_geom_special_details
;
ENTER SPECIAL DETAILS OF THE MOLECULAR GEOMETRY
;
loop_
    _geom_bond_atom_site_label_1
    _geom_bond_atom_site_label_2
    _geom_bond_site_symmetry_1
    _geom_bond_site_symmetry_2
    _geom_bond_distance
    _geom_bond_publ_flag
    Co1 Cl1 . . 2.2720(8) yes
    Co1 Cl2 . . 2.2419(10) yes
    Co1 Cl3 . . 2.2691(8) yes
    Co1 N1 . . 2.0686(15) yes
    N1 C1 . . 1.485(3) n
    N1 C4 . . 1.480(3) n
    N2 C2 . . 1.502(3) n
    N2 C3 . . 1.503(3) n
    N2 C5 . . 1.514(3) n
    C1 C2 . . 1.519(3) n
    C3 C4 . . 1.525(3) n
    C5 C6 . . 1.514(3) n
    N1 H1 . . 0.83(2) no
    N2 H2 . . 0.853(18) no
    C1 H1A . . 0.990 no
    C1 H1B . . 0.990 no
    C2 H2A . . 0.990 no
    C2 H2B . . 0.990 no
    C3 H3A . . 0.990 no
    C3 H3B . . 0.990 no
    C4 H4A . . 0.990 no
    C4 H4B . . 0.990 no
    C5 H5A . . 0.990 no
    C5 H5B . . 0.990 no
    C6 H6A . . 0.980 no
    C6 H6B . . 0.980 no
    C6 H6C . . 0.980 no
loop_
    _geom_angle_atom_site_label_1
    _geom_angle_atom_site_label_2
    _geom_angle_atom_site_label_3
    _geom_angle_site_symmetry_1
    _geom_angle_site_symmetry_2
    _geom_angle_site_symmetry_3
    _geom_angle
    _geom_angle_publ_flag
    Cl1 Co1 Cl2 . . . 113.57(3) n
    Cl1 Co1 Cl3 . . . 109.25(4) n
    Cl1 Co1 N1 . . . 109.61(5) n
    Cl2 Co1 Cl3 . . . 114.80(2) n
    Cl2 Co1 N1 . . . 102.57(5) n
    Cl3 Co1 N1 . . . 106.53(5) n
    Co1 N1 C1 . . . 114.64(11) n
    Co1 N1 C4 . . . 112.42(10) n
    C1 N1 C4 . . . 109.62(13) n
    C2 N2 C3 . . . 110.19(13) n
    C2 N2 C5 . . . 111.05(13) n
    C3 N2 C5 . . . 112.93(13) n
    N1 C1 C2 . . . 112.39(14) n
    N2 C2 C1 . . . 110.95(14) n
    N2 C3 C4 . . . 110.70(14) n
    N1 C4 C3 . . . 113.02(14) n
    N2 C5 C6 . . . 113.06(14) n
    Co1 N1 H1 . . . 107.3(13) no
    C1 N1 H1 . . . 105.7(14) no
    C4 N1 H1 . . . 106.6(14) no
    C2 N2 H2 . . . 107.2(12) no
    C3 N2 H2 . . . 108.2(12) no
    C5 N2 H2 . . . 107.0(11) no
    N1 C1 H1A . . . 109.127 no
    N1 C1 H1B . . . 109.120 no
    C2 C1 H1A . . . 109.128 no
    C2 C1 H1B . . . 109.129 no
    H1A C1 H1B . . . 107.846 no
    N2 C2 H2A . . . 109.442 no
    N2 C2 H2B . . . 109.452 no
    C1 C2 H2A . . . 109.445 no
    C1 C2 H2B . . . 109.448 no
    H2A C2 H2B . . . 108.051 no
    N2 C3 H3A . . . 109.507 no
    N2 C3 H3B . . . 109.508 no
    C4 C3 H3A . . . 109.504 no
    C4 C3 H3B . . . 109.503 no
    H3A C3 H3B . . . 108.076 no
    N1 C4 H4A . . . 108.972 no
    N1 C4 H4B . . . 108.974 no
    C3 C4 H4A . . . 108.977 no
    C3 C4 H4B . . . 108.982 no
    H4A C4 H4B . . . 107.779 no
    N2 C5 H5A . . . 108.969 no
    N2 C5 H5B . . . 108.974 no
    C6 C5 H5A . . . 108.963 no
    C6 C5 H5B . . . 108.971 no
    H5A C5 H5B . . . 107.768 no
    C5 C6 H6A . . . 109.474 no
    C5 C6 H6B . . . 109.466 no
    C5 C6 H6C . . . 109.477 no
    H6A C6 H6B . . . 109.472 no
    H6A C6 H6C . . . 109.470 no
    H6B C6 H6C . . . 109.468 no
loop_
    _geom_torsion_atom_site_label_1
    _geom_torsion_atom_site_label_2
    _geom_torsion_atom_site_label_3
    _geom_torsion_atom_site_label_4
    _geom_torsion_site_symmetry_1
    _geom_torsion_site_symmetry_2
    _geom_torsion_site_symmetry_3
    _geom_torsion_site_symmetry_4
    _geom_torsion
    _geom_torsion_publ_flag
    Cl1 Co1 N1 C1 . . . . 55.30(9) no
    Cl1 Co1 N1 C4 . . . . -70.78(9) no
    Cl2 Co1 N1 C1 . . . . -65.66(8) no
    Cl2 Co1 N1 C4 . . . . 168.27(7) no
    Cl3 Co1 N1 C1 . . . . 173.39(7) no
    Cl3 Co1 N1 C4 . . . . 47.31(9) no
    Co1 N1 C1 C2 . . . . 176.93(8) no
    Co1 N1 C4 C3 . . . . -176.03(9) no
    C1 N1 C4 C3 . . . . 55.22(17) no
    C4 N1 C1 C2 . . . . -55.55(16) no
    C2 N2 C3 C4 . . . . 54.82(16) no
    C3 N2 C2 C1 . . . . -55.64(16) no
    C2 N2 C5 C6 . . . . -174.02(12) no
    C5 N2 C2 C1 . . . . 178.47(12) no
    C3 N2 C5 C6 . . . . 61.63(17) no
    C5 N2 C3 C4 . . . . 179.64(12) no
    N1 C1 C2 N2 . . . . 56.87(17) no
    N2 C3 C4 N1 . . . . -55.84(18) no
loop_
    _geom_hbond_atom_site_label_D
    _geom_hbond_atom_site_label_H
    _geom_hbond_atom_site_label_A
    _geom_hbond_site_symmetry_D
    _geom_hbond_site_symmetry_H
    _geom_hbond_site_symmetry_A
    _geom_hbond_distance_DH
    _geom_hbond_distance_HA
    _geom_hbond_distance_DA
    _geom_hbond_angle_DHA
    _geom_hbond_publ_flag
    N2 H2 Cl1 . . 4_555 0.854(19) 2.347(18) 3.1794(16) 165.4(15) y
    N1 H1 Cl3 . . 3_655 0.83(2) 2.49(2) 3.3192(17) 176.0(17) y
_iucr_refine_instructions_details
;
TITL User-defined
CELL  0.71075 7.42100 18.15960 8.69050 90.000 90.524 90.000
ZERR  4 0.00290 0.00700 0.00340 0.000 0.006 0.000
LATT 1
SYMM .50-X, .50+Y, .50-Z
SFAC CO CL N C H
UNIT 4 12 8 24 60
SHEL 99999.000000 0.000000
L.S. 20
FMAP 2
PLAN -20
WPDB -2
HTAB
BOND $H
CONF
LIST 4
TEMP -100.0
ACTA
EQIV $1 1-x, -y, -z
HTAB N1 Cl3_$1
SIZE 0.130 0.130 0.320
WGHT    0.019500    0.400000
FVAR       1.48085
CO1   1    0.508875    0.124866   -0.130523    11.00000    0.02308    0.02612 =
         0.02421   -0.00177    0.00169   -0.00175
CL1   2    0.626179    0.227263   -0.241547    11.00000    0.03986    0.02381 =
         0.04029    0.00187    0.01486    0.00338
CL2   2    0.214142    0.134257   -0.079636    11.00000    0.02274    0.07240 =
         0.04636   -0.00626    0.00471   -0.00183
CL3   2    0.586344    0.024482   -0.270610    11.00000    0.04451    0.02601 =
         0.03441   -0.00670    0.01151   -0.00757
N1    3    0.621688    0.110552    0.085959    11.00000    0.02206    0.02338 =
         0.02569   -0.00021    0.00282   -0.00320
N2    3    0.873974    0.137276    0.342172    11.00000    0.02587    0.02085 =
         0.02383    0.00013    0.00126   -0.00353
C1    4    0.603377    0.174903    0.190125    11.00000    0.02989    0.02887 =
         0.03142   -0.00508   -0.00113    0.00561
AFIX  23
H1A   5    0.474328    0.187975    0.198534    11.00000   -1.20000
H1B   5    0.666977    0.217563    0.144995    11.00000   -1.20000
AFIX   0
C2    4    0.679544    0.159914    0.349907    11.00000    0.02775    0.03468 =
         0.02942   -0.00846    0.00391    0.00438
AFIX  23
H2A   5    0.668786    0.204841    0.413694    11.00000   -1.20000
H2B   5    0.608949    0.120325    0.399354    11.00000   -1.20000
AFIX   0
C3    4    0.894328    0.071880    0.237856    11.00000    0.03115    0.02935 =
         0.03115   -0.00688   -0.00228    0.00653
AFIX  23
H3A   5    0.833340    0.028747    0.283660    11.00000   -1.20000
H3B   5    1.023727    0.059841    0.227209    11.00000   -1.20000
AFIX   0
C4    4    0.812985    0.087781    0.079592    11.00000    0.02626    0.04060 =
         0.02846   -0.00748    0.00124    0.00688
AFIX  23
H4A   5    0.883534    0.127275    0.029767    11.00000   -1.20000
H4B   5    0.822693    0.043048    0.015083    11.00000   -1.20000
AFIX   0
C5    4    0.951604    0.124301    0.501613    11.00000    0.04053    0.03467 =
         0.02204   -0.00031   -0.00272   -0.00173
AFIX  23
H5A   5    0.928326    0.168194    0.566005    11.00000   -1.20000
H5B   5    0.888947    0.081967    0.548973    11.00000   -1.20000
AFIX   0
C6    4    1.152183    0.109096    0.501125    11.00000    0.04242    0.03998 =
         0.03543    0.00220   -0.01073    0.00694
AFIX 137
H6A   5    1.214136    0.148655    0.446069    11.00000   -1.20000
H6B   5    1.174863    0.062023    0.449669    11.00000   -1.20000
H6C   5    1.197388    0.106767    0.607321    11.00000   -1.20000
AFIX   0
H2    5    0.931835    0.173255    0.303363    11.00000    0.02246
H1    5    0.566259    0.076305    0.128225    11.00000    0.03229
HKLF 4
REM  User-defined
REM R1 =  0.0217 for   2099 Fo > 4sig(Fo)  and  0.0265 for all   2399 data
REM    118 parameters refined using      0 restraints
END
WGHT      0.0195      0.4000
REM Highest difference peak  0.269,  deepest hole -0.268,  1-sigma level  0.047
Q1    1   0.5197  0.2159 -0.2646  11.00000  0.05    0.27
Q2    1   0.8532  0.0799  0.1593  11.00000  0.05    0.21
Q3    1   0.6297  0.1663  0.2830  11.00000  0.05    0.19
Q4    1   0.1226  0.1418 -0.1212  11.00000  0.05    0.17
Q5    1   0.7190  0.0985  0.0778  11.00000  0.05    0.16
Q6    1   0.6069  0.1400  0.1481  11.00000  0.05    0.16
Q7    1   0.5445  0.2181  0.1274  11.00000  0.05    0.16
Q8    1   0.4739  0.0227 -0.2782  11.00000  0.05    0.15
Q9    1   0.9134  0.1281  0.4267  11.00000  0.05    0.15
Q10   1   0.6825  0.1825  0.3788  11.00000  0.05    0.15
Q11   1   0.7108  0.0360 -0.3512  11.00000  0.05    0.15
Q12   1   1.0537  0.1191  0.4904  11.00000  0.05    0.14
Q13   1   0.3778  0.1235 -0.1669  11.00000  0.05    0.14
Q14   1   1.1989  0.1103  0.4209  11.00000  0.05    0.14
Q15   1   0.8560  0.0104 -0.3618  11.00000  0.05    0.14
Q16   1   0.7014  0.2215  0.0547  11.00000  0.05    0.14
Q17   1   0.9131  0.1950  0.5049  11.00000  0.05    0.14
Q18   1   0.3969  0.1979  0.4128  11.00000  0.05    0.13
Q19   1   0.2530 -0.0190 -0.3241  11.00000  0.05    0.13
Q20   1   0.8806  0.0999  0.2794  11.00000  0.05    0.13
;
