# Supplementary material for: Tri­chlorido­(1-ethyl­piperazin-1-ium)cobalt(II)
Source: Acta Crystallogr Sect E Struct Rep Online. 2014 Apr 5;70(Pt 5):m166. doi: 10.1107/S1600536814006989 (PMC4011199; doi:10.1107/S1600536814006989)
Supplement: Supplementary file 2 [file e-70-0m166-Isup2.hkl]

# 
# h,k,l, Fc-squared, Fo-squared, sigma(Fo-squared) and status flag 
# 
data_I
_shelx_title ' User-defined' 
_shelx_refln_list_code          4 
_shelx_F_calc_maximum      205.66 
_exptl_crystal_F_000       572.00 
_reflns_d_resolution_high  0.8000 
 
loop_ 
 _symmetry_equiv_pos_as_xyz 
 'x, y, z' 
 '-x+1/2, y+1/2, -z+1/2' 
 '-x, -y, -z' 
 'x-1/2, -y-1/2, z-1/2' 
 
_cell_length_a     7.4210 
_cell_length_b    18.1596 
_cell_length_c     8.6905 
_cell_angle_alpha  90.000 
_cell_angle_beta   90.524 
_cell_angle_gamma  90.000 
 
_shelx_F_squared_multiplier     1.000 
 
loop_ 
 _refln_index_h 
 _refln_index_k 
 _refln_index_l 
 _refln_F_squared_calc 
 _refln_F_squared_meas 
 _refln_F_squared_sigma 
 _refln_observed_status 
   2   0   0     3662.96     3461.20     24.21 o 
   4   0   0      191.11      234.95      8.27 o 
   6   0   0      545.32      551.78     15.52 o 
   8   0   0     1011.00     1082.54     50.33 o 
   2   1   0     9927.28     9886.31     64.38 o 
   3   1   0     6821.07     6941.83     40.27 o 
   4   1   0      485.94      474.91      4.23 o 
   5   1   0       73.62       68.91      2.83 o 
   6   1   0       12.29       48.84      5.23 o 
   7   1   0      750.03      766.55     16.04 o 
   8   1   0       27.90       31.25      5.97 o 
   9   1   0       82.37       94.50      9.00 o 
   1   2   0     2794.28     2678.16     14.55 o 
   2   2   0      679.85      684.31      6.30 o 
   3   2   0    14059.84    13972.16    116.68 o 
   4   2   0       93.60       92.82      3.01 o 
   5   2   0       58.68       74.43      3.39 o 
   6   2   0      294.43      291.17     11.05 o 
   7   2   0        4.71       -3.34      4.28 o 
   8   2   0      181.62      188.82      8.90 o 
   9   2   0      191.80      186.86     20.31 o 
   1   3   0     1185.34     1160.17      6.75 o 
   2   3   0      463.17      457.29      3.72 o 
   3   3   0     2600.78     2505.86     21.04 o 
   4   3   0       22.41       29.87      2.74 o 
   5   3   0      771.22      764.91     10.11 o 
   6   3   0     1250.18     1301.67     27.01 o 
   7   3   0     2623.17     2709.13     44.85 o 
   8   3   0        4.80       11.13      5.79 o 
   9   3   0       51.00       58.28      8.07 o 
   0   4   0    31835.15    28788.24    240.58 o 
   1   4   0        2.90        6.95      1.83 o 
   2   4   0      719.72      654.57      5.15 o 
   3   4   0        1.49        3.15      2.15 o 
   4   4   0     8239.31     7800.86     77.06 o 
   5   4   0      463.33      446.35     11.58 o 
   6   4   0     2646.97     2688.72     32.62 o 
   7   4   0        0.72        3.19      5.20 o 
   8   4   0      282.50      258.97     11.09 o 
   9   4   0       85.48       84.43      8.33 o 
   1   5   0     1368.46     1504.46     10.14 o 
   2   5   0      427.30      403.08      6.01 o 
   3   5   0    10015.08    10301.35     94.55 o 
   4   5   0     1794.83     1839.71     20.21 o 
   5   5   0     1968.07     1973.85     23.82 o 
   6   5   0     1655.17     1650.87     26.41 o 
   7   5   0     1022.16     1047.36     21.71 o 
   8   5   0       15.98       23.31      6.50 o 
   9   5   0       22.42       27.95      8.95 o 
   0   6   0        3.74       10.41      4.59 o 
   1   6   0     4954.02     5120.57     37.09 o 
   2   6   0        9.97        9.74      2.04 o 
   3   6   0       73.60       85.56      2.58 o 
   4   6   0      297.51      292.36      5.86 o 
   5   6   0       77.06       63.46      3.97 o 
   6   6   0      185.89      198.72      7.33 o 
   7   6   0      575.28      522.06     11.56 o 
   8   6   0      108.00      112.17      7.72 o 
   1   7   0     1350.13     1402.26     10.66 o 
   2   7   0        7.11        4.16      1.95 o 
   3   7   0     4960.99     4770.78     38.14 o 
   4   7   0      433.63      431.68      7.79 o 
   5   7   0      394.16      362.28      7.91 o 
   6   7   0        2.19        5.71      3.59 o 
   7   7   0      367.00      372.27      9.95 o 
   8   7   0      186.45      185.40      9.45 o 
   0   8   0    22306.60    21932.81    252.76 o 
   1   8   0      251.58      253.48      3.75 o 
   2   8   0     2326.38     2397.61     23.09 o 
   3   8   0      402.03      413.58      5.50 o 
   4   8   0     1709.59     1670.90     20.04 o 
   5   8   0      187.29      172.19      5.70 o 
   6   8   0      921.85      897.99     25.15 o 
   7   8   0        2.78        6.87      3.89 o 
   8   8   0      687.81      712.05     18.47 o 
   1   9   0     5168.13     5045.58     39.24 o 
   2   9   0     2216.62     2172.54     18.96 o 
   3   9   0      652.41      653.67      7.85 o 
   4   9   0        1.80        2.70      2.54 o 
   5   9   0        4.09       -3.17      3.17 o 
   6   9   0      520.63      472.92     11.53 o 
   7   9   0     1031.26     1024.13     18.91 o 
   8   9   0      182.72      170.72      9.66 o 
   0  10   0      163.15      140.63      4.74 o 
   1  10   0      251.79      243.84      4.14 o 
   2  10   0      126.59      120.71      3.63 o 
   3  10   0     5197.09     5118.18     47.94 o 
   4  10   0       58.45       54.83      3.33 o 
   5  10   0        1.53       -2.03      3.49 o 
   6  10   0        1.93        1.71      3.81 o 
   7  10   0       25.74       28.20      5.05 o 
   8  10   0        4.73        3.56      5.51 o 
   1  11   0     2263.02     2286.81     20.38 o 
   2  11   0     1918.82     1914.89     18.62 o 
   3  11   0      864.47      849.00     10.57 o 
   4  11   0      532.41      511.70     12.02 o 
   5  11   0       56.47       57.54      5.02 o 
   6  11   0       14.97       -0.09      3.68 o 
   7  11   0      976.00     1028.19     20.84 o 
   8  11   0       23.00       26.98      6.11 o 
   0  12   0     6464.28     6481.87     81.00 o 
   1  12   0        0.96        1.91      2.06 o 
   2  12   0     2439.06     2424.37     34.90 o 
   3  12   0        6.26       11.65      2.62 o 
   4  12   0     1744.80     1780.05     20.98 o 
   5  12   0      760.55      768.29     13.59 o 
   6  12   0      402.47      393.01     10.35 o 
   7  12   0        1.15        2.48      5.77 o 
   1  13   0      968.28      942.12     15.55 o 
   2  13   0      503.50      511.22      9.01 o 
   3  13   0     1829.05     1745.67     19.96 o 
   4  13   0      551.02      522.15      9.01 o 
   5  13   0      314.75      320.43      8.67 o 
   6  13   0      537.06      527.84     13.08 o 
   7  13   0       13.77       13.31      5.76 o 
   0  14   0        6.90        8.01      3.36 o 
   1  14   0     1582.47     1589.52     20.56 o 
   2  14   0      258.07      242.85      7.60 o 
   3  14   0       87.13       82.03      5.69 o 
   4  14   0       13.99       17.17      3.38 o 
   5  14   0      232.00      224.55     10.13 o 
   6  14   0       16.00       17.67      5.89 o 
   7  14   0      204.73      212.82     11.85 o 
   1  15   0      250.71      245.03      5.47 o 
   2  15   0       87.42       89.70      5.44 o 
   3  15   0     2411.71     2412.18     41.24 o 
   4  15   0       35.04       34.91      4.50 o 
   5  15   0     1211.25     1190.91     25.05 o 
   6  15   0       37.29       38.82      6.32 o 
   0  16   0      288.63      244.29      7.31 o 
   1  16   0       86.77       92.18      5.26 o 
   2  16   0      930.36      907.46     15.40 o 
   3  16   0       34.61       35.39      4.74 o 
   4  16   0     2016.29     1984.30     31.09 o 
   5  16   0       11.41       26.04      5.80 o 
   6  16   0      475.55      489.62     14.74 o 
   1  17   0      530.81      505.37     11.20 o 
   2  17   0      366.68      347.56      9.26 o 
   3  17   0       15.51       14.65      4.58 o 
   4  17   0        8.47        2.62      4.14 o 
   5  17   0      268.44      260.30     11.82 o 
   6  17   0      401.32      368.13     14.02 o 
   0  18   0        5.80        3.99      7.05 o 
   1  18   0      143.48      129.77      8.26 o 
   2  18   0        2.54        1.93      4.02 o 
   3  18   0      768.16      733.33     16.82 o 
   4  18   0      125.33      129.25      8.25 o 
   5  18   0        3.48       -4.41      5.59 o 
   1  19   0      793.36      780.38     18.84 o 
   2  19   0      764.64      742.88     18.76 o 
   3  19   0      391.31      397.13     13.57 o 
   4  19   0        4.34        6.08      6.05 o 
   5  19   0        0.89        1.90     13.83 o 
   0  20   0     4077.59     4077.36    105.77 o 
   1  20   0        1.20        8.27      5.66 o 
   2  20   0     1080.82     1062.71     25.82 o 
   3  20   0        7.75       16.57      6.78 o 
   4  20   0        2.73        6.86      7.61 o 
   1  21   0      762.80      768.57     19.69 o 
   2  21   0       55.95       69.43      7.88 o 
   3  21   0       75.30       83.86      8.28 o 
   0  22   0        1.88        9.35      8.07 o 
   1  22   0       21.52       29.23      7.26 o 
   2  22   0       63.26       67.38      8.50 o 
  -9   0   1       33.68       24.87     11.71 o 
  -7   0   1     2640.46     2628.92     60.16 o 
  -5   0   1      306.71      332.05      7.28 o 
  -3   0   1       94.29       99.27      4.43 o 
  -1   0   1    19044.82    17685.72    120.03 o 
   1   0   1     5731.88     5736.95     37.37 o 
   3   0   1    16692.91    16333.72    229.87 o 
   5   0   1       91.30       94.05      6.59 o 
   7   0   1     2242.72     2290.46     81.23 o 
   9   0   1      281.10      289.95     44.43 o 
  -9   1   1      443.87      446.06     14.85 o 
  -8   1   1      467.92      504.76     18.65 o 
  -7   1   1     1398.92     1418.50     24.52 o 
  -6   1   1       93.28       91.81      4.03 o 
  -5   1   1      255.14      250.18      4.83 o 
  -4   1   1      422.65      399.93      6.66 o 
  -3   1   1     2511.42     2655.36     27.51 o 
  -2   1   1     4589.10     4712.14     27.20 o 
  -1   1   1     4676.64     4748.26     31.52 o 
   1   1   1    11121.88    10981.55     45.65 o 
   2   1   1     6179.47     6163.16     39.98 o 
   3   1   1        1.03        6.36      3.94 o 
   4   1   1     4452.59     4438.25     37.13 o 
   5   1   1       61.23       67.59      4.07 o 
   6   1   1      604.73      610.00     18.62 o 
   7   1   1      978.05     1015.84     23.53 o 
   8   1   1        6.16        8.47      5.05 o 
   9   1   1        4.10        6.44      5.74 o 
  -9   2   1      198.85      204.08     10.19 o 
  -8   2   1       35.78       33.59      5.76 o 
  -7   2   1        5.90        6.72      6.19 o 
  -6   2   1     1957.52     1975.62     38.94 o 
  -5   2   1      467.30      448.69      6.77 o 
  -4   2   1     7574.08     8157.79     76.68 o 
  -3   2   1      125.74      117.25      5.93 o 
  -2   2   1     6813.27     6922.86     42.29 o 
  -1   2   1        6.53       10.31      1.42 o 
   0   2   1     1315.39     1494.67     11.10 o 
   1   2   1      191.15      190.94      2.50 o 
   2   2   1      396.12      400.95      7.78 o 
   3   2   1       46.18       42.44      2.24 o 
   4   2   1     3029.52     2975.48     31.69 o 
   5   2   1      957.46      932.34     17.41 o 
   6   2   1        1.55        1.95      3.77 o 
   7   2   1        8.27       11.88      4.99 o 
   8   2   1      470.28      518.80     15.20 o 
   9   2   1      146.00      156.29      9.43 o 
  -9   3   1      106.23      114.08     16.16 o 
  -8   3   1        2.08        4.61      5.05 o 
  -7   3   1      179.63      183.23      7.48 o 
  -6   3   1        0.96        5.67      2.84 o 
  -5   3   1      121.95      130.56      6.03 o 
  -4   3   1     3963.94     3948.09     52.29 o 
  -3   3   1     5900.56     5911.88     42.40 o 
  -2   3   1     1433.87     1482.16     10.26 o 
  -1   3   1     3527.60     3428.25     22.84 o 
   0   3   1     3793.60     4002.84     33.37 o 
   1   3   1     1898.75     1922.11     16.34 o 
   2   3   1       68.96       80.49      2.52 o 
   3   3   1     1989.09     1948.80     17.14 o 
   4   3   1      418.92      419.05      6.23 o 
   5   3   1     1210.98     1186.07     30.60 o 
   6   3   1      375.43      388.02      7.27 o 
   7   3   1        2.26        3.82      4.70 o 
   8   3   1      504.01      549.52     26.66 o 
   9   3   1       10.18       16.86      6.31 o 
  -9   4   1       25.86       26.14      7.29 o 
  -8   4   1       22.33       24.63      5.92 o 
  -7   4   1      143.76      125.22      6.82 o 
  -6   4   1      154.67      149.76      6.67 o 
  -5   4   1      518.13      554.58      8.35 o 
  -4   4   1      140.81      134.10      5.46 o 
  -3   4   1    12416.63    12467.44     97.18 o 
  -2   4   1       22.41       22.76      1.85 o 
  -1   4   1    42296.86    39330.61    295.29 o 
   0   4   1        2.34        1.77      1.02 o 
   1   4   1      186.48      214.87      3.41 o 
   2   4   1     1166.32     1203.92     17.03 o 
   3   4   1      281.52      257.42      4.63 o 
   4   4   1       11.84       16.48      2.89 o 
   5   4   1      486.44      526.02      8.47 o 
   6   4   1       18.71       31.10      3.70 o 
   7   4   1     4546.19     4703.13     78.10 o 
   8   4   1      163.07      170.77      9.55 o 
   9   4   1      208.77      197.81     13.11 o 
  -9   5   1       68.96       55.07      8.25 o 
  -8   5   1        4.70        5.53      4.86 o 
  -7   5   1      637.52      578.91     14.36 o 
  -6   5   1       95.19       92.27      5.00 o 
  -5   5   1     1574.16     1606.93     23.19 o 
  -4   5   1     2725.37     2700.95     21.83 o 
  -3   5   1    10049.56     9976.31     77.19 o 
  -2   5   1     1958.20     1903.19     13.75 o 
  -1   5   1     6610.10     6864.11     67.28 o 
   0   5   1     3876.66     3831.01     39.56 o 
   1   5   1      198.97      175.97      5.47 o 
   2   5   1      223.88      201.68      5.25 o 
   3   5   1     2328.22     2449.37     48.05 o 
   4   5   1      282.78      269.58      5.21 o 
   5   5   1     1630.55     1639.76     19.88 o 
   6   5   1     1531.62     1486.06     22.48 o 
   7   5   1      663.47      644.43     14.59 o 
   8   5   1      225.73      246.40     10.42 o 
  -8   6   1        4.75        2.04      4.95 o 
  -7   6   1       10.21       13.42      4.20 o 
  -6   6   1     3718.26     3809.43     48.04 o 
  -5   6   1      397.39      387.99      8.05 o 
  -4   6   1     9090.20     9173.92     78.41 o 
  -3   6   1       13.93       12.51      1.81 o 
  -2   6   1     3577.16     3552.88     29.50 o 
  -1   6   1       92.91       89.66      3.38 o 
   0   6   1        4.87        3.89      2.06 o 
   1   6   1      795.33      795.42      7.89 o 
   2   6   1       21.06       25.51      1.80 o 
   3   6   1      366.33      359.66      8.16 o 
   4   6   1     6915.48     6986.15     73.87 o 
   5   6   1      136.35      125.94      4.59 o 
   6   6   1      152.73      149.83      5.67 o 
   7   6   1        0.11        1.39      4.76 o 
   8   6   1      186.59      200.03      9.83 o 
  -8   7   1      190.31      225.26     10.52 o 
  -7   7   1     1385.78     1456.23     23.26 o 
  -6   7   1      180.10      181.70      6.79 o 
  -5   7   1      380.54      352.77      8.89 o 
  -4   7   1     1167.79     1139.25     14.28 o 
  -3   7   1     1239.44     1197.57     11.04 o 
  -2   7   1      463.89      486.88      5.51 o 
  -1   7   1     2182.20     2263.41     16.66 o 
   0   7   1     1106.22     1103.24      8.35 o 
   1   7   1      158.31      165.78      3.69 o 
   2   7   1        1.77        6.58      1.97 o 
   3   7   1        2.37        0.48      1.65 o 
   4   7   1     2470.44     2523.03     27.76 o 
   5   7   1     1464.51     1452.52     18.88 o 
   6   7   1     1148.89     1183.00     18.69 o 
   7   7   1      492.68      500.89     13.25 o 
   8   7   1       71.89       73.82      7.08 o 
  -8   8   1      299.77      303.92     12.65 o 
  -7   8   1     1098.16     1102.66     20.45 o 
  -6   8   1      103.28      109.68      8.21 o 
  -5   8   1      142.76      129.69      5.39 o 
  -4   8   1        9.49       13.22      2.77 o 
  -3   8   1       44.12       41.04      2.55 o 
  -2   8   1      292.87      284.99      7.80 o 
  -1   8   1     2760.86     2897.58     22.30 o 
   0   8   1        0.11        1.36      2.78 o 
   1   8   1     5418.86     5827.76     64.80 o 
   2   8   1       49.70       40.88      2.42 o 
   3   8   1     6196.25     6137.49     64.56 o 
   4   8   1      857.80      833.94     11.75 o 
   5   8   1      286.67      259.15      6.69 o 
   6   8   1      564.82      565.50     11.66 o 
   7   8   1     1086.45     1074.68     25.78 o 
   8   8   1       72.86       83.95      6.81 o 
  -8   9   1       71.98       62.58      7.07 o 
  -7   9   1      404.92      401.81     11.89 o 
  -6   9   1      486.02      508.27     11.80 o 
  -5   9   1      167.51      154.66      6.23 o 
  -4   9   1      385.40      376.68      5.82 o 
  -3   9   1     1333.34     1339.17     18.98 o 
  -2   9   1      726.01      729.31     11.81 o 
  -1   9   1     1093.55     1017.48      9.89 o 
   0   9   1     1671.52     1668.19     13.18 o 
   1   9   1    12693.81    13044.96    131.70 o 
   2   9   1     3816.71     3681.17     47.80 o 
   3   9   1      295.16      293.82      6.62 o 
   4   9   1      616.90      599.40      9.37 o 
   5   9   1      113.76      108.62      6.39 o 
   6   9   1      111.37      105.52      5.71 o 
   7   9   1      215.64      200.11     10.91 o 
   8   9   1      180.42      192.96      9.68 o 
  -8  10   1      304.16      301.00     14.40 o 
  -7  10   1        9.62       11.84      4.73 o 
  -6  10   1      563.34      564.38     11.98 o 
  -5  10   1       14.73       24.72      3.76 o 
  -4  10   1       49.23       49.88      3.07 o 
  -3  10   1       61.00       55.37      4.02 o 
  -2  10   1     4810.73     4998.42     45.55 o 
  -1  10   1        3.91        5.94      2.56 o 
   0  10   1    19043.05    19261.79    239.19 o 
   1  10   1      325.14      335.09      6.29 o 
   2  10   1      884.56      848.13     13.64 o 
   3  10   1      194.71      188.73      5.92 o 
   4  10   1       63.74       55.85      4.19 o 
   5  10   1       38.67       47.75      4.22 o 
   6  10   1      215.96      186.44      8.56 o 
   7  10   1        7.35        3.10      4.72 o 
   8  10   1      234.59      228.46     11.69 o 
  -8  11   1       89.94       82.46     11.68 o 
  -7  11   1       42.56       50.68      5.82 o 
  -6  11   1      483.81      466.77     11.04 o 
  -5  11   1        2.26        3.42      3.48 o 
  -4  11   1      831.38      809.05     10.78 o 
  -3  11   1      961.68      951.61     15.76 o 
  -2  11   1     1679.81     1710.18     17.45 o 
  -1  11   1     3273.38     3353.60     29.66 o 
   0  11   1      926.78      940.76     12.80 o 
   1  11   1     1711.63     1715.11     19.75 o 
   2  11   1     3077.27     3172.19     34.74 o 
   3  11   1      381.15      382.29     11.52 o 
   4  11   1     1201.08     1169.20     13.45 o 
   5  11   1      234.20      227.89      6.81 o 
   6  11   1        6.99       14.56      4.18 o 
   7  11   1        7.79        9.29      4.60 o 
   8  11   1       50.96       77.96     10.10 o 
  -7  12   1      262.17      245.28      9.84 o 
  -6  12   1      311.23      322.90     11.79 o 
  -5  12   1      109.47       99.61      5.46 o 
  -4  12   1      168.60      147.62      5.03 o 
  -3  12   1       77.34       66.08      3.74 o 
  -2  12   1       51.51       54.36      3.81 o 
  -1  12   1     1226.85     1313.94     17.77 o 
   0  12   1        3.16        3.07      2.54 o 
   1  12   1     2568.43     2739.06     31.49 o 
   2  12   1      586.88      590.13      9.71 o 
   3  12   1     2547.31     2506.87     30.69 o 
   4  12   1       27.53       28.37      3.68 o 
   5  12   1      710.29      661.97     16.67 o 
   6  12   1       37.53       50.65      6.44 o 
   7  12   1      780.41      787.88     20.38 o 
  -7  13   1      855.52      835.72     18.70 o 
  -6  13   1      198.89      184.12      8.03 o 
  -5  13   1      231.23      225.16      7.02 o 
  -4  13   1       26.89       27.95      3.68 o 
  -3  13   1      559.93      519.52      8.57 o 
  -2  13   1     1601.96     1590.31     18.04 o 
  -1  13   1        1.93        0.48      2.37 o 
   0  13   1      417.74      389.22      7.51 o 
   1  13   1     1813.12     1844.45     23.83 o 
   2  13   1        2.99        5.42      3.41 o 
   3  13   1       78.95       75.07      4.56 o 
   4  13   1      566.69      572.13     11.73 o 
   5  13   1       71.06       77.55      5.97 o 
   6  13   1     1243.39     1243.49     25.37 o 
   7  13   1      460.12      451.21     15.19 o 
  -7  14   1       24.48       33.00      7.06 o 
  -6  14   1     1738.26     1723.32     29.98 o 
  -5  14   1       24.39       29.34      4.70 o 
  -4  14   1     2941.25     2933.83     36.32 o 
  -3  14   1      165.89      155.90      5.93 o 
  -2  14   1      942.13      947.16     12.37 o 
  -1  14   1        0.68        3.55      2.34 o 
   0  14   1        8.40       13.34      4.61 o 
   1  14   1      179.77      194.97      6.26 o 
   2  14   1        2.36        4.03      4.12 o 
   3  14   1       53.16       57.43      4.54 o 
   4  14   1     2767.03     2713.48     36.99 o 
   5  14   1      206.96      197.25      9.10 o 
   6  14   1      158.47      140.29      9.20 o 
   7  14   1        0.00        1.45      5.58 o 
  -6  15   1        0.63       -4.52      6.76 o 
  -5  15   1     1118.76     1086.62     22.16 o 
  -4  15   1     1009.16      964.88     14.72 o 
  -3  15   1     1513.07     1438.40     19.08 o 
  -2  15   1      350.17      334.49      6.53 o 
  -1  15   1        3.37        2.93      2.65 o 
   0  15   1      585.34      568.33     17.90 o 
   1  15   1      276.91      273.52      7.59 o 
   2  15   1       15.17       20.35      4.50 o 
   3  15   1      523.35      502.45     14.08 o 
   4  15   1      218.62      196.13      7.02 o 
   5  15   1     1404.97     1384.36     28.35 o 
   6  15   1      344.20      375.06     13.85 o 
  -6  16   1       13.86        5.91      5.86 o 
  -5  16   1       90.18       80.23      7.22 o 
  -4  16   1        0.02       -1.31      3.80 o 
  -3  16   1     1942.85     1916.36     36.82 o 
  -2  16   1        5.39        7.38      2.94 o 
  -1  16   1     2569.73     2599.42     34.64 o 
   0  16   1        0.66        4.76      3.48 o 
   1  16   1      207.21      214.58      7.17 o 
   2  16   1        5.44        7.26      3.61 o 
   3  16   1        2.48       -2.98      3.88 o 
   4  16   1      267.26      245.87      8.38 o 
   5  16   1      340.92      338.89     11.90 o 
   6  16   1      150.06      129.87      9.20 o 
  -6  17   1       41.67       62.13      9.46 o 
  -5  17   1       68.47       65.08      6.89 o 
  -4  17   1      191.00      168.66      7.05 o 
  -3  17   1      246.09      236.96      7.87 o 
  -2  17   1      629.12      621.08     14.50 o 
  -1  17   1       92.92       97.03      7.69 o 
   0  17   1      299.31      275.08      7.45 o 
   1  17   1     1205.52     1213.67     20.97 o 
   2  17   1      125.80      122.89      8.82 o 
   3  17   1      256.17      256.80      8.55 o 
   4  17   1        5.84        0.90      4.63 o 
   5  17   1        5.40        0.84      6.14 o 
   6  17   1       21.54       20.86      7.68 o 
  -5  18   1      161.19      163.27      9.25 o 
  -4  18   1      150.04      144.64      7.02 o 
  -3  18   1        1.72       -2.92      5.21 o 
  -2  18   1      696.92      684.17     16.61 o 
  -1  18   1        6.31       12.53      5.61 o 
   0  18   1     1241.38     1229.87     19.73 o 
   1  18   1      195.87      196.59      6.99 o 
   2  18   1       56.56       83.86     10.65 o 
   3  18   1      174.12      170.54      7.57 o 
   4  18   1       74.82       66.99      7.42 o 
   5  18   1       73.32       74.29      8.35 o 
  -5  19   1        1.27       -2.65     15.31 o 
  -4  19   1       48.62       46.77      8.42 o 
  -3  19   1       71.78       81.90     11.99 o 
  -2  19   1      742.59      730.65     19.97 o 
  -1  19   1      821.92      821.17     18.33 o 
   0  19   1      244.56      244.99     10.13 o 
   1  19   1      388.12      391.82     13.02 o 
   2  19   1     1015.52      984.38     18.50 o 
   3  19   1        0.37       -2.06      4.73 o 
   4  19   1      470.38      466.20     14.57 o 
  -4  20   1       25.93       18.28      8.23 o 
  -3  20   1       13.72       15.12      5.84 o 
  -2  20   1        0.01        1.53      5.05 o 
  -1  20   1        5.44       15.72      5.79 o 
   0  20   1       38.28       40.76      6.64 o 
   1  20   1     1085.22     1064.53     24.09 o 
   2  20   1       17.71       22.18      6.12 o 
   3  20   1     1320.40     1404.25     34.76 o 
   4  20   1       23.24       34.32      9.79 o 
  -3  21   1        2.19        9.81      5.99 o 
  -2  21   1       13.37       20.16      6.26 o 
  -1  21   1      388.25      379.61     13.22 o 
   0  21   1       43.59       45.42      7.13 o 
   1  21   1      804.08      818.09     22.57 o 
   2  21   1      329.78      319.76     16.33 o 
   3  21   1        1.93        5.96      6.72 o 
  -2  22   1      308.65      307.10     20.58 o 
  -1  22   1        5.11        5.46      6.45 o 
   0  22   1      216.98      212.68     11.00 o 
   1  22   1        2.18        2.18      6.17 o 
   2  22   1      175.43      169.92     15.13 o 
  -8   0   2      427.31      479.44     19.45 o 
  -6   0   2      938.97      897.28     43.76 o 
  -4   0   2     9034.60     9575.40    171.62 o 
  -2   0   2     3730.11     4078.99     96.22 o 
   0   0   2     4921.71     5026.31     46.71 o 
   2   0   2     2973.44     3072.08     31.08 o 
   4   0   2      569.54      512.30      6.89 o 
   6   0   2     4405.63     4379.71     90.16 o 
   8   0   2      112.73      120.81     11.65 o 
  -9   1   2      260.06      251.59     11.34 o 
  -8   1   2       74.99       67.12      6.99 o 
  -7   1   2       17.44       37.78      7.76 o 
  -6   1   2     2677.85     2748.59     48.15 o 
  -5   1   2        0.59       -1.02      2.11 o 
  -4   1   2     1317.24     1279.12     11.74 o 
  -3   1   2       21.04       19.31      1.83 o 
  -2   1   2      342.40      380.15      4.83 o 
  -1   1   2      642.49      653.06      7.92 o 
   0   1   2     9887.91     9380.89     65.71 o 
   1   1   2    11573.40    11539.47     84.13 o 
   2   1   2     3517.52     3477.84     21.90 o 
   3   1   2      715.14      752.08      5.97 o 
   4   1   2     5397.72     5523.04     51.30 o 
   5   1   2        0.61        5.38      3.72 o 
   6   1   2      199.82      207.69      7.56 o 
   7   1   2      745.91      768.53     16.60 o 
   8   1   2      370.59      402.74     13.22 o 
   9   1   2      151.23      155.54      9.73 o 
  -9   2   2       16.18       10.64      5.52 o 
  -8   2   2      151.45      172.27     12.03 o 
  -7   2   2     2845.58     3032.67     52.34 o 
  -6   2   2      488.12      481.17      8.89 o 
  -5   2   2     3304.27     3425.02     37.01 o 
  -4   2   2      235.76      236.42      4.07 o 
  -3   2   2     7154.77     7129.34     53.18 o 
  -2   2   2      134.53      135.36      2.43 o 
  -1   2   2       35.76       48.79      2.46 o 
   0   2   2      112.81      111.35      2.51 o 
   1   2   2    14472.59    13786.69     99.24 o 
   2   2   2     1065.72     1063.66      9.05 o 
   3   2   2     9254.90     8899.32     62.37 o 
   4   2   2      268.89      272.14      4.94 o 
   5   2   2     1975.38     2042.72     21.58 o 
   6   2   2      283.82      294.02      8.19 o 
   7   2   2      891.24      952.35     19.63 o 
   8   2   2      166.85      175.81      8.96 o 
   9   2   2        4.36        7.33      7.32 o 
  -9   3   2      238.51      216.82     11.15 o 
  -8   3   2      164.90      178.23      8.46 o 
  -7   3   2      282.76      276.19      7.18 o 
  -6   3   2        2.52        4.14      5.38 o 
  -5   3   2      534.48      549.11      7.23 o 
  -4   3   2     1395.31     1435.19     12.87 o 
  -3   3   2      258.14      247.67      4.01 o 
  -2   3   2     8438.42     8582.76     69.47 o 
  -1   3   2        0.10        1.16      1.93 o 
   0   3   2     3020.33     3042.94     19.87 o 
   1   3   2      455.68      474.65      7.51 o 
   2   3   2      114.04      124.51      2.28 o 
   3   3   2     2270.22     2215.53     19.10 o 
   4   3   2     6171.78     6268.40     88.45 o 
   5   3   2      637.50      638.11      9.30 o 
   6   3   2     2331.48     2311.66     40.55 o 
   7   3   2       63.41       67.64      6.65 o 
   8   3   2      354.20      351.39     12.28 o 
   9   3   2       21.27       21.40      8.65 o 
  -8   4   2       13.10       12.23      5.01 o 
  -7   4   2        9.79        5.65      3.48 o 
  -6   4   2     3681.45     3741.68     46.07 o 
  -5   4   2       87.45       89.82      5.57 o 
  -4   4   2      548.06      526.90      6.40 o 
  -3   4   2      245.90      256.72      9.84 o 
  -2   4   2      337.55      297.66      3.82 o 
  -1   4   2      362.13      378.15      6.34 o 
   0   4   2    18039.42    17244.18    123.39 o 
   1   4   2      170.57      164.91      3.75 o 
   2   4   2        6.58       17.24      2.20 o 
   3   4   2       44.60       47.85      2.51 o 
   4   4   2     1623.06     1666.77     17.77 o 
   5   4   2      286.69      292.94      6.52 o 
   6   4   2      948.60      966.19     20.33 o 
   7   4   2       21.14       21.17      5.12 o 
   8   4   2        0.38       -0.37      4.94 o 
  -8   5   2        2.20        2.37      4.86 o 
  -7   5   2        0.87       -0.52      3.56 o 
  -6   5   2      343.14      339.72      7.75 o 
  -5   5   2     3378.52     3400.45     33.25 o 
  -4   5   2     1833.67     1823.27     20.21 o 
  -3   5   2     1448.89     1511.99     13.81 o 
  -2   5   2     5470.81     5418.80     40.46 o 
  -1   5   2     4739.17     5020.49     32.80 o 
   0   5   2    14691.63    14633.94     91.08 o 
   1   5   2      216.65      232.49      4.49 o 
   2   5   2      903.93      874.09      9.03 o 
   3   5   2       95.50      103.33      3.07 o 
   4   5   2     2792.07     2877.96     42.06 o 
   5   5   2      901.58      911.80     17.45 o 
   6   5   2      939.61      952.94     15.62 o 
   7   5   2       57.28       55.08      8.03 o 
   8   5   2      345.70      337.28     12.29 o 
  -8   6   2       95.19       93.72      7.82 o 
  -7   6   2      317.84      337.28      8.96 o 
  -6   6   2       13.16       16.11      3.38 o 
  -5   6   2      895.06      874.15     14.11 o 
  -4   6   2      178.94      167.68      3.79 o 
  -3   6   2    23570.80    23734.97    224.77 o 
  -2   6   2        0.17       -2.12      2.12 o 
  -1   6   2     7648.54     7828.05     63.29 o 
   0   6   2      256.89      259.82      2.74 o 
   1   6   2     1963.32     1941.05     20.61 o 
   2   6   2      260.14      251.47      3.90 o 
   3   6   2      542.50      523.99      6.92 o 
   4   6   2       94.35      103.15      4.12 o 
   5   6   2     1308.14     1334.28     17.64 o 
   6   6   2      140.08      132.31      5.55 o 
   7   6   2     2089.75     2157.95     38.60 o 
   8   6   2       41.26       53.71      6.77 o 
  -8   7   2        8.36       10.14      5.49 o 
  -7   7   2       99.85      109.49      5.94 o 
  -6   7   2      232.55      241.65      9.40 o 
  -5   7   2       25.69       33.76      2.95 o 
  -4   7   2     2605.74     2551.56     23.97 o 
  -3   7   2     1549.58     1498.60     14.16 o 
  -2   7   2     6442.94     6697.75     56.57 o 
  -1   7   2       41.25       49.79      2.22 o 
   0   7   2     3304.59     3313.09     28.17 o 
   1   7   2      279.62      267.43      6.11 o 
   2   7   2      796.63      747.33      8.14 o 
   3   7   2       61.39       61.43      4.23 o 
   4   7   2      896.56      894.80     11.64 o 
   5   7   2      267.10      253.77      6.67 o 
   6   7   2      167.82      176.73      7.01 o 
   7   7   2      845.93      865.98     20.65 o 
   8   7   2      714.11      743.20     19.41 o 
  -8   8   2       53.87       63.42      7.16 o 
  -7   8   2       31.52       34.11      4.58 o 
  -6   8   2      996.86      945.23     15.11 o 
  -5   8   2      494.53      474.72      7.59 o 
  -4   8   2      106.36      100.48      3.43 o 
  -3   8   2       29.14       32.60      2.56 o 
  -2   8   2       98.31       81.29      2.94 o 
  -1   8   2      593.80      623.80      8.75 o 
   0   8   2      275.00      329.93      6.67 o 
   1   8   2       53.68       53.41      3.17 o 
   2   8   2       60.43       55.58      2.85 o 
   3   8   2      174.05      169.02      4.93 o 
   4   8   2      138.61      128.00      6.94 o 
   5   8   2      381.78      396.61      8.30 o 
   6   8   2      541.65      550.01     11.52 o 
   7   8   2       99.86       88.37      8.06 o 
   8   8   2       10.12       19.57      6.18 o 
  -8   9   2      226.01      227.31     10.54 o 
  -7   9   2      166.11      183.26      7.29 o 
  -6   9   2     1487.07     1533.67     23.39 o 
  -5   9   2        0.23        2.51      3.87 o 
  -4   9   2        3.72        2.83      3.33 o 
  -3   9   2       41.76       42.03      3.01 o 
  -2   9   2      283.24      285.82      4.76 o 
  -1   9   2      776.16      684.59     11.09 o 
   0   9   2     8034.91     8363.10     81.14 o 
   1   9   2     2164.79     2251.79     23.19 o 
   2   9   2     1948.62     1958.18     30.39 o 
   3   9   2      889.77      883.37      9.08 o 
   4   9   2     4316.76     4241.28     47.66 o 
   5   9   2      386.48      369.23      8.14 o 
   6   9   2      214.85      217.60      7.99 o 
   7   9   2        5.20        4.61      4.46 o 
   8   9   2      179.84      200.13      8.83 o 
  -8  10   2        7.10       14.45      6.06 o 
  -7  10   2     1953.15     1965.26     32.50 o 
  -6  10   2      101.84       99.15      6.48 o 
  -5  10   2     1195.98     1157.41     20.66 o 
  -4  10   2      541.35      531.20     10.18 o 
  -3  10   2     2210.65     2246.87     25.58 o 
  -2  10   2       93.04       82.46      3.30 o 
  -1  10   2        5.12        8.69      1.91 o 
   0  10   2      277.82      288.39      5.39 o 
   1  10   2     7225.53     7240.72     77.08 o 
   2  10   2       14.24       15.63      3.03 o 
   3  10   2     7525.40     7577.20     75.23 o 
   4  10   2        9.83       16.48      2.41 o 
   5  10   2      405.58      421.75      8.89 o 
   6  10   2        2.90        7.64      3.90 o 
   7  10   2      574.47      600.93     13.90 o 
   8  10   2       53.97       64.81      9.18 o 
  -7  11   2        7.57        7.73      4.34 o 
  -6  11   2      347.71      322.81      9.67 o 
  -5  11   2      144.24      128.40      4.45 o 
  -4  11   2      123.71      115.03      4.40 o 
  -3  11   2      190.02      183.17      4.74 o 
  -2  11   2      330.61      340.38      6.29 o 
  -1  11   2      738.79      757.31     14.23 o 
   0  11   2      560.87      549.92      8.14 o 
   1  11   2      608.09      601.53     10.57 o 
   2  11   2     2796.35     2845.27     32.18 o 
   3  11   2     1249.63     1185.99     15.80 o 
   4  11   2     3927.63     3918.44     58.63 o 
   5  11   2       27.26       27.81      3.73 o 
   6  11   2      327.44      341.26      9.43 o 
   7  11   2        8.69       15.38      5.76 o 
  -7  12   2       66.13       63.71      6.95 o 
  -6  12   2      307.09      311.54     10.08 o 
  -5  12   2       21.50       24.25      3.93 o 
  -4  12   2       42.57       49.26      3.80 o 
  -3  12   2       60.91       66.49      5.36 o 
  -2  12   2       20.98        6.95      3.61 o 
  -1  12   2       57.86       64.23      3.60 o 
   0  12   2       86.35       94.21      4.30 o 
   1  12   2      511.11      509.38      8.63 o 
   2  12   2      125.04      126.24      7.15 o 
   3  12   2       11.84       17.03      3.53 o 
   4  12   2       68.92       65.86      4.11 o 
   5  12   2      787.19      779.31     16.96 o 
   6  12   2      162.66      159.82     14.35 o 
   7  12   2        1.94        5.41      5.06 o 
  -7  13   2        4.11        2.71      4.60 o 
  -6  13   2      229.12      211.02      8.71 o 
  -5  13   2      255.18      240.54      8.65 o 
  -4  13   2      527.32      507.53      8.88 o 
  -3  13   2      247.48      245.58      8.98 o 
  -2  13   2     1751.32     1745.09     19.35 o 
  -1  13   2       29.01       33.18      6.01 o 
   0  13   2     4517.34     4676.86     55.54 o 
   1  13   2       69.32       88.70     12.08 o 
   2  13   2        4.50        6.48      3.47 o 
   3  13   2      405.13      400.57      9.29 o 
   4  13   2      219.80      227.79      6.55 o 
   5  13   2       58.71       53.17      6.13 o 
   6  13   2       85.20       84.81     10.72 o 
   7  13   2      334.47      360.85     13.50 o 
  -7  14   2       67.00       50.84      7.89 o 
  -6  14   2      111.55      110.77      6.78 o 
  -5  14   2      160.80      150.65      6.67 o 
  -4  14   2      279.70      264.10      8.40 o 
  -3  14   2     7859.26     7788.01     92.41 o 
  -2  14   2      106.19       98.67      4.97 o 
  -1  14   2     3386.40     3389.65     42.63 o 
   0  14   2       18.49       19.61      3.66 o 
   1  14   2      257.44      261.13      7.25 o 
   2  14   2      169.49      173.18      7.56 o 
   3  14   2      206.11      217.43      6.91 o 
   4  14   2      107.16       95.58      5.50 o 
   5  14   2      457.30      473.46     13.37 o 
   6  14   2       25.51       27.62      6.56 o 
   7  14   2      858.74      842.94     22.81 o 
  -6  15   2       12.23       14.96      5.15 o 
  -5  15   2      645.90      667.37     14.81 o 
  -4  15   2      841.58      828.85     14.19 o 
  -3  15   2     1457.32     1410.29     19.94 o 
  -2  15   2     2727.42     2677.53     42.31 o 
  -1  15   2      878.08      862.23     14.38 o 
   0  15   2      460.38      475.23      9.73 o 
   1  15   2      571.44      564.61     10.85 o 
   2  15   2       14.13       20.58      3.73 o 
   3  15   2        6.23        3.93      4.70 o 
   4  15   2      598.92      610.71     14.40 o 
   5  15   2      495.37      479.73     13.63 o 
   6  15   2      482.20      477.98     15.80 o 
  -6  16   2      436.68      458.39     22.44 o 
  -5  16   2      267.56      261.53     19.16 o 
  -4  16   2      517.96      485.76     10.00 o 
  -3  16   2        5.55       10.39      4.29 o 
  -2  16   2       12.71       15.01      4.08 o 
  -1  16   2        2.20        1.47      3.68 o 
   0  16   2      837.52      841.75     14.37 o 
   1  16   2       13.58        7.91      5.03 o 
   2  16   2       31.58       43.29      5.12 o 
   3  16   2       36.66       44.13      4.90 o 
   4  16   2        0.39        3.14      5.67 o 
   5  16   2       31.48       34.60      6.20 o 
   6  16   2        1.02        1.36      5.72 o 
  -5  17   2      127.41      123.08      8.34 o 
  -4  17   2       99.03       93.95      8.73 o 
  -3  17   2       26.23       23.10      4.72 o 
  -2  17   2      661.71      636.46     15.78 o 
  -1  17   2       10.64       11.95      4.08 o 
   0  17   2      891.98      897.82     16.02 o 
   1  17   2        5.62       13.00      4.00 o 
   2  17   2       69.85       68.83      6.58 o 
   3  17   2       43.71       38.94      5.20 o 
   4  17   2      569.36      578.73     15.82 o 
   5  17   2       41.38       39.16      8.92 o 
  -5  18   2      629.45      664.51     27.24 o 
  -4  18   2       31.76       20.61      5.45 o 
  -3  18   2      336.00      315.58     11.22 o 
  -2  18   2       75.25       68.28      5.40 o 
  -1  18   2       92.59       98.85      6.21 o 
   0  18   2        4.66        1.59      5.79 o 
   1  18   2     1626.69     1635.03     26.67 o 
   2  18   2      148.84      161.34     10.58 o 
   3  18   2     1587.51     1574.79     32.18 o 
   4  18   2       27.39       27.53      6.45 o 
   5  18   2      120.74      148.36     11.10 o 
  -4  19   2      207.61      229.53     15.99 o 
  -3  19   2       14.83       19.64      5.63 o 
  -2  19   2        1.47       -4.26      4.84 o 
  -1  19   2      191.26      185.95      7.44 o 
   0  19   2      192.69      179.75      7.03 o 
   1  19   2      566.41      556.62     12.93 o 
   2  19   2     1123.68     1141.15     21.69 o 
   3  19   2       61.07       68.72      6.54 o 
   4  19   2      496.98      493.63     15.63 o 
  -4  20   2      480.05      501.91     36.28 o 
  -3  20   2        0.77        5.51      5.80 o 
  -2  20   2       53.84       59.26      6.79 o 
  -1  20   2       17.98       41.80     17.05 o 
   0  20   2     1091.24     1090.59     25.38 o 
   1  20   2        0.02       -3.00      4.75 o 
   2  20   2       60.82       61.52      6.80 o 
   3  20   2        9.48       14.67      7.01 o 
   4  20   2      447.78      450.83     50.74 o 
  -3  21   2        6.33       10.44     14.06 o 
  -2  21   2       29.52       32.53      6.19 o 
  -1  21   2      101.07      115.27      8.92 o 
   0  21   2      309.85      327.41     12.45 o 
   1  21   2      140.80      141.46      9.45 o 
   2  21   2      856.91      839.97     22.96 o 
   3  21   2       72.77       71.42     11.92 o 
  -1  22   2      254.93      254.01     11.05 o 
   0  22   2        3.40        4.72      6.27 o 
   1  22   2      370.76      360.47     13.69 o 
  -7   0   3     2672.27     2783.37     67.48 o 
  -5   0   3     2016.91     1990.08     28.85 o 
  -3   0   3      724.53      738.59     10.71 o 
  -1   0   3     3886.43     4114.19     97.88 o 
   1   0   3    27696.23    26564.25    294.49 o 
   3   0   3     3186.33     3276.75     51.38 o 
   5   0   3      230.99      211.93      9.63 o 
   7   0   3      149.22      173.18     11.64 o 
  -8   1   3      405.23      401.40     12.76 o 
  -7   1   3      171.88      167.32      7.36 o 
  -6   1   3     3479.40     3505.47     39.01 o 
  -5   1   3      141.39      134.39      3.79 o 
  -4   1   3        9.23        8.64      2.12 o 
  -3   1   3     3946.59     3960.92     32.29 o 
  -2   1   3       53.51       56.79      4.10 o 
  -1   1   3      118.09      116.60      3.48 o 
   0   1   3     1458.59     1502.12     11.99 o 
   1   1   3      729.47      771.19      6.97 o 
   2   1   3     7601.09     7686.99     59.45 o 
   3   1   3     6791.67     6926.80     54.49 o 
   4   1   3     5064.64     5069.68     40.93 o 
   5   1   3     1801.29     1796.73     19.45 o 
   6   1   3       68.45       71.26      6.64 o 
   7   1   3      354.06      339.05     11.16 o 
   8   1   3       69.93       78.62      7.09 o 
  -8   2   3        0.62        1.14      5.16 o 
  -7   2   3        6.16        7.86      5.62 o 
  -6   2   3      562.90      587.50      9.18 o 
  -5   2   3       71.81       54.96      3.18 o 
  -4   2   3     4484.77     4534.64     40.44 o 
  -3   2   3       14.50       20.54      3.58 o 
  -2   2   3        5.45        7.68      1.35 o 
  -1   2   3      206.38      210.68      3.94 o 
   0   2   3     2470.38     2420.78     32.06 o 
   1   2   3     1725.52     1709.11     12.00 o 
   2   2   3     2192.95     2214.80     16.64 o 
   3   2   3      153.90      151.66      3.69 o 
   4   2   3     5170.22     5133.04     40.86 o 
   5   2   3     1163.50     1160.61     14.50 o 
   6   2   3       67.29       76.89      5.13 o 
   7   2   3        8.72        8.78      5.01 o 
   8   2   3      350.44      361.93     12.68 o 
  -8   3   3       26.43       47.59      6.66 o 
  -7   3   3      609.30      600.26     11.77 o 
  -6   3   3     1334.45     1307.69     22.72 o 
  -5   3   3       13.95       17.70      2.56 o 
  -4   3   3     1177.53     1249.30     14.80 o 
  -3   3   3      509.60      556.03      6.21 o 
  -2   3   3     7629.74     7930.69     93.79 o 
  -1   3   3     1897.73     1903.69     17.12 o 
   0   3   3     3836.65     3854.16     29.97 o 
   1   3   3        5.92        4.54      1.62 o 
   2   3   3     1104.78     1147.09      9.38 o 
   3   3   3      326.92      322.23      4.21 o 
   4   3   3      428.95      408.94      7.26 o 
   5   3   3     1602.26     1644.70     19.78 o 
   6   3   3      192.80      189.31      8.38 o 
   7   3   3     1520.41     1569.86     30.30 o 
   8   3   3      611.15      612.65     17.58 o 
  -8   4   3       28.34       31.68      6.06 o 
  -7   4   3      112.26      108.72      5.73 o 
  -6   4   3        0.02       -2.67      3.95 o 
  -5   4   3      427.80      444.31      8.11 o 
  -4   4   3       11.23        9.33      2.24 o 
  -3   4   3    14332.47    14291.39    124.73 o 
  -2   4   3      238.87      258.65      3.80 o 
  -1   4   3     2256.08     2100.71     18.69 o 
   0   4   3      173.71      176.34      2.96 o 
   1   4   3     5048.46     4966.86     35.85 o 
   2   4   3      157.40      151.12      5.27 o 
   3   4   3      214.81      215.01      5.44 o 
   4   4   3      613.82      599.56      6.59 o 
   5   4   3      462.92      450.67      8.14 o 
   6   4   3      187.39      189.08      7.49 o 
   7   4   3      492.59      484.07     13.12 o 
   8   4   3      230.19      250.16     10.19 o 
  -8   5   3        3.05        2.09      4.79 o 
  -7   5   3      603.12      588.18     16.18 o 
  -6   5   3      926.11      907.59     16.80 o 
  -5   5   3     2855.53     2933.91     48.20 o 
  -4   5   3      773.27      814.91     11.23 o 
  -3   5   3      287.73      300.18      4.37 o 
  -2   5   3     7955.43     7839.63     60.55 o 
  -1   5   3     6995.21     7288.37     47.74 o 
   0   5   3     3200.82     3170.06     21.26 o 
   1   5   3     3796.29     3832.94     38.44 o 
   2   5   3        6.53       16.25      4.95 o 
   3   5   3     1586.51     1623.79     14.39 o 
   4   5   3      927.49      950.92     12.53 o 
   5   5   3        4.41        5.02      2.93 o 
   6   5   3       31.47       39.33      5.54 o 
   7   5   3      907.90      929.52     19.77 o 
   8   5   3       87.14       85.89      7.20 o 
  -8   6   3       35.31       52.06      6.17 o 
  -7   6   3       16.99       26.06      4.47 o 
  -6   6   3       36.30       36.00      3.94 o 
  -5   6   3      670.14      660.36      9.49 o 
  -4   6   3      280.38      318.45     13.58 o 
  -3   6   3       14.55       15.14      2.28 o 
  -2   6   3       58.01       65.22      3.36 o 
  -1   6   3       82.75       89.69      2.44 o 
   0   6   3    12096.29    11910.59    102.24 o 
   1   6   3        0.15       -1.57      1.65 o 
   2   6   3     1721.32     1714.10     18.97 o 
   3   6   3        0.95       -0.60      2.03 o 
   4   6   3     1587.21     1624.50     19.60 o 
   5   6   3       97.59       95.29      4.74 o 
   6   6   3       63.09       54.75      4.47 o 
   7   6   3        4.70        4.79      5.15 o 
   8   6   3      262.51      249.93     10.83 o 
  -8   7   3        8.50       11.55      5.55 o 
  -7   7   3      104.93       92.09      5.81 o 
  -6   7   3      347.31      368.30      8.52 o 
  -5   7   3        1.06        1.06      2.19 o 
  -4   7   3      891.90      890.90     14.50 o 
  -3   7   3     1115.09     1197.61     19.08 o 
  -2   7   3     5348.03     5471.47     52.34 o 
  -1   7   3      489.48      498.89      5.29 o 
   0   7   3       74.15       55.70      2.46 o 
   1   7   3     1477.89     1488.06     14.90 o 
   2   7   3       75.77       76.91      4.45 o 
   3   7   3     2558.53     2522.48     21.72 o 
   4   7   3     2672.45     2697.22     31.54 o 
   5   7   3      977.74     1005.60     15.61 o 
   6   7   3      179.01      177.20      7.99 o 
   7   7   3      156.75      132.47     11.31 o 
   8   7   3      133.91      112.56      7.95 o 
  -8   8   3      156.46      158.74      9.49 o 
  -7   8   3     1944.85     1949.31     32.52 o 
  -6   8   3      295.85      289.79      7.80 o 
  -5   8   3     1707.86     1699.15     19.34 o 
  -4   8   3      126.34      116.75      5.57 o 
  -3   8   3      523.94      481.66      8.73 o 
  -2   8   3      160.76      198.76      9.53 o 
  -1   8   3       91.91      106.61      2.72 o 
   0   8   3      620.23      692.89      8.62 o 
   1   8   3     7795.45     7825.51     78.19 o 
   2   8   3     1421.86     1459.37     23.95 o 
   3   8   3     1666.78     1640.60     18.10 o 
   4   8   3       27.79       24.68      2.45 o 
   5   8   3      428.70      424.80     10.51 o 
   6   8   3       84.02       77.73      5.28 o 
   7   8   3        3.66        0.99      5.05 o 
   8   8   3       28.79       26.93     12.07 o 
  -8   9   3      138.85      128.66     11.88 o 
  -7   9   3      307.03      291.48      9.86 o 
  -6   9   3     3149.27     3190.50     61.02 o 
  -5   9   3        3.92        4.40      2.90 o 
  -4   9   3      302.14      315.06      6.13 o 
  -3   9   3     3145.48     3155.20     31.16 o 
  -2   9   3       30.84       42.20      2.66 o 
  -1   9   3       56.91       83.82      2.77 o 
   0   9   3     2161.30     2200.38     22.45 o 
   1   9   3      394.53      404.08      7.46 o 
   2   9   3     3137.13     3203.00     34.23 o 
   3   9   3     1015.61      990.52     12.81 o 
   4   9   3      601.37      576.68     11.80 o 
   5   9   3      387.62      387.39      8.07 o 
   6   9   3        5.65        6.66      3.99 o 
   7   9   3     1450.27     1408.00     27.32 o 
   8   9   3        8.06       14.92      7.34 o 
  -7  10   3        1.06       -2.02      4.52 o 
  -6  10   3     1160.26     1135.42     19.17 o 
  -5  10   3      139.98      135.34      4.56 o 
  -4  10   3     7943.06     8114.67     90.07 o 
  -3  10   3       41.52       46.69      3.09 o 
  -2  10   3       41.00       43.32      3.96 o 
  -1  10   3        2.27        2.18      2.41 o 
   0  10   3      269.91      270.71      5.81 o 
   1  10   3       55.46       51.46      3.40 o 
   2  10   3       11.59       19.41      3.49 o 
   3  10   3      206.56      203.03      5.23 o 
   4  10   3     3924.72     3875.04     45.94 o 
   5  10   3        2.00        2.18      4.92 o 
   6  10   3      997.95      983.41     20.26 o 
   7  10   3       62.62       63.11      6.79 o 
  -7  11   3       28.13       38.71      5.38 o 
  -6  11   3     1879.38     1898.95     36.23 o 
  -5  11   3      531.25      515.30     11.23 o 
  -4  11   3      610.70      583.06      9.58 o 
  -3  11   3     1184.34     1199.08     14.81 o 
  -2  11   3       59.96       70.16      3.25 o 
  -1  11   3        2.83        7.93      4.03 o 
   0  11   3      274.27      242.35      9.04 o 
   1  11   3        6.63        8.46      3.81 o 
   2  11   3     1850.24     1935.48     24.31 o 
   3  11   3      349.90      329.65      7.30 o 
   4  11   3     1169.91     1157.53     16.50 o 
   5  11   3     1094.05     1103.32     22.01 o 
   6  11   3       14.47       19.65      6.26 o 
   7  11   3      736.18      752.10     20.02 o 
  -7  12   3     1153.49     1126.49     27.78 o 
  -6  12   3      120.59      112.95      8.47 o 
  -5  12   3      753.97      722.98     13.82 o 
  -4  12   3        0.43       24.32      5.34 o 
  -3  12   3      277.42      274.22      6.16 o 
  -2  12   3       32.55       49.19      5.29 o 
  -1  12   3      157.98      154.87      5.98 o 
   0  12   3      240.20      254.57      6.12 o 
   1  12   3     2257.02     2326.84     29.25 o 
   2  12   3       55.30       56.39      4.46 o 
   3  12   3      686.03      702.98     11.86 o 
   4  12   3      144.30      139.23      7.12 o 
   5  12   3      715.65      709.89     15.92 o 
   6  12   3      235.35      250.46     12.62 o 
   7  12   3       18.88       27.56      5.79 o 
  -7  13   3        2.64        7.99      6.36 o 
  -6  13   3      100.98       83.44      8.60 o 
  -5  13   3      259.76      255.03      7.26 o 
  -4  13   3      333.86      362.41     14.83 o 
  -3  13   3      583.77      568.41      9.25 o 
  -2  13   3     1228.44     1167.51     21.86 o 
  -1  13   3      473.88      464.50     14.34 o 
   0  13   3      683.18      676.76     10.99 o 
   1  13   3      850.25      837.44     13.53 o 
   2  13   3       38.19       42.76      4.46 o 
   3  13   3      899.44      930.57     15.23 o 
   4  13   3      332.30      317.92      9.58 o 
   5  13   3       11.25        5.76      4.53 o 
   6  13   3      608.54      591.63     15.90 o 
   7  13   3      373.12      378.71     14.73 o 
  -6  14   3       20.10       16.80      6.00 o 
  -5  14   3        0.00        2.71      3.68 o 
  -4  14   3        1.53       14.12      7.83 o 
  -3  14   3      105.12       99.60      5.52 o 
  -2  14   3      109.70       97.00      5.28 o 
  -1  14   3        2.39        0.86      3.35 o 
   0  14   3     5268.21     5375.23     68.88 o 
   1  14   3      168.35      181.68      6.58 o 
   2  14   3      693.18      703.56     13.24 o 
   3  14   3      340.51      323.86      8.28 o 
   4  14   3       50.10       59.24      5.93 o 
   5  14   3        7.07       10.35      5.28 o 
   6  14   3      145.89      156.09     10.33 o 
  -6  15   3       87.20       75.61      7.67 o 
  -5  15   3      128.37      100.92      7.85 o 
  -4  15   3      621.25      613.83     11.10 o 
  -3  15   3        0.83        3.63      3.71 o 
  -2  15   3     2865.58     2951.75     41.52 o 
  -1  15   3      807.53      820.11     15.01 o 
   0  15   3      387.48      386.80      8.77 o 
   1  15   3     1654.82     1708.56     25.00 o 
   2  15   3       37.09       50.30      8.61 o 
   3  15   3      359.70      350.41      9.73 o 
   4  15   3      438.04      446.14     13.42 o 
   5  15   3       19.65       27.28      6.05 o 
   6  15   3       62.34       63.75      6.93 o 
  -6  16   3        5.17        0.76      7.60 o 
  -5  16   3      170.52      169.61      8.25 o 
  -4  16   3       10.95       10.93      4.16 o 
  -3  16   3     1973.93     1974.42     31.10 o 
  -2  16   3        6.50       59.81     14.87 o 
  -1  16   3     2121.32     2146.66     31.98 o 
   0  16   3      154.18      151.98      6.53 o 
   1  16   3      212.24      208.67      9.56 o 
   2  16   3      283.72      291.46     16.09 o 
   3  16   3       59.45       65.38      5.71 o 
   4  16   3       83.04       85.19      7.51 o 
   5  16   3      216.77      220.84     11.50 o 
   6  16   3       22.71       27.69      9.18 o 
  -5  17   3        0.16       -5.14      8.09 o 
  -4  17   3      402.00      390.60     11.90 o 
  -3  17   3       86.39       74.54      5.84 o 
  -2  17   3      286.78      287.07      8.68 o 
  -1  17   3      145.84      140.89      8.20 o 
   0  17   3     1283.27     1296.28     21.38 o 
   1  17   3      231.08      250.78      7.91 o 
   2  17   3      532.98      521.99     12.08 o 
   3  17   3       27.94       41.16      5.79 o 
   4  17   3      127.39      129.57      9.38 o 
   5  17   3       78.21       91.97      9.33 o 
  -5  18   3       76.28       96.16     19.12 o 
  -4  18   3      465.61      447.36     20.03 o 
  -3  18   3        1.31        8.64      6.36 o 
  -2  18   3       56.67       64.06      5.31 o 
  -1  18   3       22.64       39.45      5.04 o 
   0  18   3      161.33      150.76      7.10 o 
   1  18   3        0.12        4.10      4.53 o 
   2  18   3      250.60      234.01      8.38 o 
   3  18   3       62.13       60.67      6.21 o 
   4  18   3      491.69      496.44     15.52 o 
   5  18   3      331.52      284.90     19.50 o 
  -4  19   3        4.45        2.02      9.78 o 
  -3  19   3      213.73      192.90     11.57 o 
  -2  19   3        0.92        1.71      6.72 o 
  -1  19   3      110.51       99.88      7.31 o 
   0  19   3       94.47       92.98      6.30 o 
   1  19   3        1.91        2.41      4.60 o 
   2  19   3      447.60      444.04     14.19 o 
   3  19   3      936.24      931.22     29.66 o 
   4  19   3      657.99      613.11     19.23 o 
  -3  20   3        4.78       19.19      8.86 o 
  -2  20   3       46.60       57.65     12.52 o 
  -1  20   3        2.14       14.14      7.43 o 
   0  20   3        0.68        2.09      4.35 o 
   1  20   3      740.29      757.51     17.39 o 
   2  20   3        0.64       -4.99      4.99 o 
   3  20   3      451.03      456.56     17.03 o 
  -2  21   3        3.58        1.98      6.93 o 
  -1  21   3        8.66        9.17      7.76 o 
   0  21   3      121.13      124.95     10.12 o 
   1  21   3       48.99       58.85      8.78 o 
   2  21   3      519.82      510.50     14.54 o 
  -8   0   4       89.40       85.28     10.98 o 
  -6   0   4     5258.67     5391.97    115.41 o 
  -4   0   4     6872.61     6772.30     90.90 o 
  -2   0   4     3634.86     3315.54     56.70 o 
   0   0   4      232.17      195.76      5.73 o 
   2   0   4       93.16      142.42      4.75 o 
   4   0   4     8772.73     8867.69    112.25 o 
   6   0   4      848.12      806.20     21.50 o 
   8   0   4     1020.82     1071.59     35.77 o 
  -8   1   4       99.65       85.78      9.64 o 
  -7   1   4      637.02      608.81     22.11 o 
  -6   1   4     2586.93     2575.00     30.78 o 
  -5   1   4     1993.44     1951.40     21.32 o 
  -4   1   4      177.35      164.39      4.15 o 
  -3   1   4     5097.99     5171.17     44.03 o 
  -2   1   4        3.44        1.58      2.15 o 
  -1   1   4       44.59       44.11      2.63 o 
   0   1   4        4.37       13.90      2.75 o 
   1   1   4     5794.47     6033.19     52.32 o 
   2   1   4     1205.76     1154.84     11.36 o 
   3   1   4      393.16      378.31      5.63 o 
   4   1   4      350.74      354.78      6.60 o 
   5   1   4      900.70      921.21     12.10 o 
   6   1   4      304.92      301.44      9.33 o 
   7   1   4     1253.11     1242.02     24.78 o 
   8   1   4        7.58        7.72      5.83 o 
  -8   2   4      177.50      163.15      8.40 o 
  -7   2   4       93.00       82.64      5.06 o 
  -6   2   4      183.73      171.52      5.16 o 
  -5   2   4      464.48      446.75      7.50 o 
  -4   2   4       15.59       23.94      2.66 o 
  -3   2   4        7.10        8.59      2.91 o 
  -2   2   4       21.95       20.77      2.83 o 
  -1   2   4        3.10       15.79      3.48 o 
   0   2   4      156.78      159.59      4.52 o 
   1   2   4        5.58        6.25      1.62 o 
   2   2   4      461.65      444.22      6.16 o 
   3   2   4       89.26       69.71      2.78 o 
   4   2   4       62.10       58.90      3.62 o 
   5   2   4     1122.11     1124.51     16.40 o 
   6   2   4       98.03      109.09      5.93 o 
   7   2   4      463.67      466.17     13.60 o 
   8   2   4       54.21       61.28      6.89 o 
  -8   3   4       86.61       85.83      9.13 o 
  -7   3   4      140.83      139.65      6.73 o 
  -6   3   4       63.32       63.91      4.12 o 
  -5   3   4      159.20      165.84      4.76 o 
  -4   3   4        1.60        5.31      2.33 o 
  -3   3   4     2525.40     2528.49     31.53 o 
  -2   3   4     2064.54     2015.21     22.13 o 
  -1   3   4      503.44      518.17      7.11 o 
   0   3   4        0.61        0.40      2.13 o 
   1   3   4    12289.30    12089.42     95.07 o 
   2   3   4      400.33      397.99      6.44 o 
   3   3   4     2281.90     2245.68     22.92 o 
   4   3   4      232.59      222.74      5.03 o 
   5   3   4      608.15      605.02      9.95 o 
   6   3   4      107.49      115.33      8.39 o 
   7   3   4      183.53      183.35      8.44 o 
   8   3   4        0.18       -0.91      5.22 o 
  -8   4   4      417.14      428.44     12.92 o 
  -7   4   4       55.57       61.22      7.89 o 
  -6   4   4     1239.38     1209.61     22.96 o 
  -5   4   4      418.28      427.35      7.47 o 
  -4   4   4      138.78      150.32      4.11 o 
  -3   4   4        0.17        1.15      2.19 o 
  -2   4   4     3701.66     3701.77     37.81 o 
  -1   4   4        0.04        1.28      2.71 o 
   0   4   4    19325.90    18839.63    141.31 o 
   1   4   4        0.86       -0.82      1.63 o 
   2   4   4     1820.51     1709.01     14.21 o 
   3   4   4      252.57      246.63      4.25 o 
   4   4   4     1945.81     1997.85     19.53 o 
   5   4   4       20.05       31.93     13.35 o 
   6   4   4      116.31      113.96      6.53 o 
   7   4   4       21.63       29.06      8.36 o 
   8   4   4     1165.43     1233.33     28.16 o 
  -8   5   4        7.64       11.19      6.86 o 
  -7   5   4      742.87      731.28     14.99 o 
  -6   5   4      139.10      131.32      5.55 o 
  -5   5   4       68.91       76.42      3.71 o 
  -4   5   4       12.14       18.22      2.29 o 
  -3   5   4      381.24      369.74      4.80 o 
  -2   5   4     6014.74     5940.51     61.50 o 
  -1   5   4     3830.46     3898.41     38.33 o 
   0   5   4        0.39        2.15      1.31 o 
   1   5   4    15979.31    15952.63    179.23 o 
   2   5   4       76.00       69.75      2.60 o 
   3   5   4     1127.18     1143.09     15.42 o 
   4   5   4      428.38      419.19      7.21 o 
   5   5   4        5.23       11.44      4.46 o 
   6   5   4       88.72       87.14      4.76 o 
   7   5   4      326.99      345.37     11.25 o 
   8   5   4        6.45       11.16      6.20 o 
  -8   6   4        0.80       -2.79      6.40 o 
  -7   6   4      514.15      515.03     11.97 o 
  -6   6   4        1.86        1.10      2.92 o 
  -5   6   4       11.55       16.00      2.95 o 
  -4   6   4        0.21        2.90      2.37 o 
  -3   6   4     2575.19     2667.31     23.36 o 
  -2   6   4      127.04      140.83      6.27 o 
  -1   6   4     3635.43     3795.22     38.41 o 
   0   6   4      422.13      412.49      4.60 o 
   1   6   4      124.74      116.41      3.28 o 
   2   6   4     1252.29     1253.30     22.87 o 
   3   6   4     2632.14     2640.63     24.33 o 
   4   6   4      458.33      475.16      8.49 o 
   5   6   4      514.79      498.14      9.52 o 
   6   6   4      254.32      257.72      7.64 o 
   7   6   4       68.89       76.36      6.79 o 
   8   6   4      182.82      190.04      9.83 o 
  -8   7   4        6.77       16.08      7.78 o 
  -7   7   4      917.81      882.05     18.24 o 
  -6   7   4      164.68      156.90      6.29 o 
  -5   7   4      407.77      411.97      7.57 o 
  -4   7   4      153.73      135.73      4.57 o 
  -3   7   4     1993.50     1995.10     33.08 o 
  -2   7   4      750.44      752.81     11.25 o 
  -1   7   4      474.31      432.24      6.92 o 
   0   7   4     1173.08     1145.47      9.86 o 
   1   7   4     3741.59     3705.68     35.58 o 
   2   7   4      150.80      140.57      4.68 o 
   3   7   4      294.91      299.74     10.58 o 
   4   7   4     2244.95     2179.65     28.04 o 
   5   7   4      932.86      951.71     15.28 o 
   6   7   4      342.82      359.46      8.59 o 
   7   7   4      653.03      632.24     17.27 o 
   8   7   4       53.12       70.34      8.48 o 
  -8   8   4      110.01       92.39     11.31 o 
  -7   8   4       64.80       63.40      7.23 o 
  -6   8   4     1590.26     1550.74     35.59 o 
  -5   8   4       86.20       75.25      3.69 o 
  -4   8   4     1398.24     1368.06     17.68 o 
  -3   8   4       16.81       21.87      4.16 o 
  -2   8   4     1933.24     1987.56     22.79 o 
  -1   8   4      417.69      439.88      6.42 o 
   0   8   4     2221.59     2264.73     19.01 o 
   1   8   4      353.43      373.20      6.44 o 
   2   8   4     1529.73     1498.86     17.50 o 
   3   8   4        1.13        0.01      2.64 o 
   4   8   4     3209.15     3219.14     42.69 o 
   5   8   4     1651.20     1687.21     38.57 o 
   6   8   4      212.44      205.73     10.76 o 
   7   8   4        4.08       10.17      6.96 o 
  -7   9   4      303.26      273.73     12.00 o 
  -6   9   4     1239.24     1242.63     23.17 o 
  -5   9   4     1461.82     1474.30     28.86 o 
  -4   9   4      651.21      645.16     11.58 o 
  -3   9   4     1757.25     1780.31     23.32 o 
  -2   9   4       19.53       30.11      3.52 o 
  -1   9   4       50.45       44.83      2.27 o 
   0   9   4      262.73      239.89      4.88 o 
   1   9   4     1242.22     1279.52     15.68 o 
   2   9   4     1575.70     1575.31     19.13 o 
   3   9   4     3013.62     3075.82     44.05 o 
   4   9   4       26.11       30.86      3.80 o 
   5   9   4      866.41      868.89     17.27 o 
   6   9   4      192.66      205.00      8.55 o 
   7   9   4       42.81       60.58      8.58 o 
  -7  10   4      199.84      197.91     10.36 o 
  -6  10   4        3.82        5.37      5.06 o 
  -5  10   4      544.10      532.90      8.84 o 
  -4  10   4        4.36        4.40      3.16 o 
  -3  10   4      542.03      524.37      9.44 o 
  -2  10   4        2.14        3.53      2.87 o 
  -1  10   4      478.76      462.72      9.64 o 
   0  10   4       48.28       50.78      5.49 o 
   1  10   4     1079.65     1066.72     14.86 o 
   2  10   4      214.23      206.36      5.72 o 
   3  10   4       63.83       55.57      4.16 o 
   4  10   4        0.10        4.34      3.16 o 
   5  10   4      127.01      132.74      8.15 o 
   6  10   4        3.91        8.19      4.72 o 
   7  10   4      115.65      116.81     11.06 o 
  -7  11   4      224.83      213.04     11.93 o 
  -6  11   4      224.00      221.19     10.81 o 
  -5  11   4     1097.68     1100.02     19.99 o 
  -4  11   4        5.80        5.65      3.48 o 
  -3  11   4     2657.59     2740.24     35.47 o 
  -2  11   4      193.17      201.10      5.48 o 
  -1  11   4       69.68       63.07      4.04 o 
   0  11   4       25.83       27.03      3.34 o 
   1  11   4      915.19      921.49     13.40 o 
   2  11   4      454.38      456.91      8.65 o 
   3  11   4     2065.44     2116.76     28.23 o 
   4  11   4        0.01        0.58      3.61 o 
   5  11   4      887.43      890.69     22.72 o 
   6  11   4       42.41       45.14      7.33 o 
   7  11   4        9.64       27.44      8.04 o 
  -7  12   4       28.87       30.30      8.43 o 
  -6  12   4      766.71      736.28     19.49 o 
  -5  12   4      305.85      311.00      9.11 o 
  -4  12   4      689.49      693.86     12.85 o 
  -3  12   4       25.52       22.14      3.99 o 
  -2  12   4     1501.18     1504.21     21.50 o 
  -1  12   4        0.81        1.68      2.80 o 
   0  12   4     1211.53     1221.01     16.65 o 
   1  12   4      707.19      710.74     13.34 o 
   2  12   4      901.41      884.88     19.14 o 
   3  12   4       51.18       64.62      4.75 o 
   4  12   4     1248.15     1240.24     23.29 o 
   5  12   4      110.75      130.53      8.01 o 
   6  12   4      195.60      194.07      9.83 o 
   7  12   4       96.56       85.90      9.61 o 
  -6  13   4       50.69       53.94      7.13 o 
  -5  13   4      118.35      108.08      7.69 o 
  -4  13   4        1.44       -3.30      3.91 o 
  -3  13   4      136.25      121.12      5.79 o 
  -2  13   4     1367.33     1425.67     28.21 o 
  -1  13   4     2227.62     2279.61     36.30 o 
   0  13   4       11.16       20.16      5.69 o 
   1  13   4     1084.01     1103.99     17.24 o 
   2  13   4       64.45       74.86      4.90 o 
   3  13   4       59.91       57.90      4.90 o 
   4  13   4      485.91      472.15     12.56 o 
   5  13   4      247.52      256.33     10.34 o 
   6  13   4      228.84      208.65     10.57 o 
  -6  14   4        3.88        4.79      8.47 o 
  -5  14   4       10.73        8.35      4.36 o 
  -4  14   4       42.48       50.09      6.30 o 
  -3  14   4     1210.42     1172.07     35.22 o 
  -2  14   4        7.10        0.18      4.25 o 
  -1  14   4      795.83      768.48     13.30 o 
   0  14   4       38.08       49.74      4.86 o 
   1  14   4       35.37       38.31      4.40 o 
   2  14   4        5.93        3.29      4.86 o 
   3  14   4      705.53      701.38     14.22 o 
   4  14   4      259.36      239.45     13.77 o 
   5  14   4       40.71       46.33      6.57 o 
   6  14   4        3.34        3.05      7.79 o 
  -6  15   4       51.33       53.48      8.76 o 
  -5  15   4      134.74      136.09     10.13 o 
  -4  15   4      283.22      291.53     11.72 o 
  -3  15   4      278.12      272.85     10.02 o 
  -2  15   4      971.80      999.26     20.34 o 
  -1  15   4     1130.66     1157.56     19.13 o 
   0  15   4       14.53       13.25      6.17 o 
   1  15   4     2394.69     2460.47     37.32 o 
   2  15   4      235.65      229.18      7.82 o 
   3  15   4      470.59      471.26     12.59 o 
   4  15   4      217.67      195.97      9.48 o 
   5  15   4       87.68      110.19      8.86 o 
   6  15   4        3.13       -2.90     10.39 o 
  -5  16   4        3.24       -6.48      6.48 o 
  -4  16   4        5.68        8.63      5.50 o 
  -3  16   4       13.21       13.12      5.41 o 
  -2  16   4      941.64      980.50     21.11 o 
  -1  16   4       67.62       62.64      4.98 o 
   0  16   4     2150.29     2238.38     33.63 o 
   1  16   4        6.86        7.06      4.10 o 
   2  16   4     1105.77     1146.54     21.84 o 
   3  16   4       63.64       58.67      5.80 o 
   4  16   4      377.43      406.89     14.52 o 
   5  16   4      157.43      152.71      9.37 o 
  -5  17   4       61.78       73.23      9.54 o 
  -4  17   4       31.13       35.55      6.52 o 
  -3  17   4      154.11      139.11      8.88 o 
  -2  17   4      274.24      296.55     11.50 o 
  -1  17   4      777.60      808.08     18.54 o 
   0  17   4      102.49      110.91      6.45 o 
   1  17   4      891.97      900.54     17.86 o 
   2  17   4        1.73       -0.86      4.47 o 
   3  17   4      730.01      720.76     15.85 o 
   4  17   4        0.97        8.70      6.12 o 
   5  17   4      176.34      181.18     13.38 o 
  -4  18   4       70.32       70.44      8.18 o 
  -3  18   4       62.22       59.78      7.14 o 
  -2  18   4       72.68       81.74      8.96 o 
  -1  18   4      115.37      106.58      7.65 o 
   0  18   4       25.76       40.53      6.10 o 
   1  18   4      225.11      229.34      8.24 o 
   2  18   4      576.99      589.36     14.02 o 
   3  18   4       95.08       85.07      6.84 o 
   4  18   4        3.70        0.23      5.99 o 
  -3  19   4     1319.96     1336.38     36.47 o 
  -2  19   4       52.97       75.01      9.32 o 
  -1  19   4        1.34       13.05      5.62 o 
   0  19   4        2.18        4.10      6.69 o 
   1  19   4        1.35        0.77      4.91 o 
   2  19   4       71.95       80.15      6.37 o 
   3  19   4      252.91      247.95     11.72 o 
  -2  20   4      326.27      320.03     16.60 o 
  -1  20   4       70.12       72.25      8.14 o 
   0  20   4       56.69       75.81     11.10 o 
   1  20   4        0.09        4.23      6.84 o 
   2  20   4       44.30       60.34      6.97 o 
   0  21   4        5.45        4.98      9.79 o 
  -7   0   5        3.74        8.69      5.71 o 
  -5   0   5      912.51      886.94     16.91 o 
  -3   0   5     9298.67     9224.03    125.05 o 
  -1   0   5     2337.52     2246.94     37.46 o 
   1   0   5       41.80       27.92      4.07 o 
   3   0   5      162.11      128.48      7.61 o 
   5   0   5      352.69      347.10      8.53 o 
   7   0   5     1172.43     1163.10     36.57 o 
  -8   1   5      257.18      237.53     18.25 o 
  -7   1   5      126.19      101.20      5.68 o 
  -6   1   5       39.29       36.41      3.64 o 
  -5   1   5     2126.15     2118.11     24.70 o 
  -4   1   5      172.13      171.15      4.66 o 
  -3   1   5     3638.00     3514.27     33.27 o 
  -2   1   5     2106.45     2060.48     21.80 o 
  -1   1   5       20.06       21.56      1.78 o 
   0   1   5     6099.62     6171.21     69.82 o 
   1   1   5     1085.51     1071.47     11.66 o 
   2   1   5       88.01       84.44      5.78 o 
   3   1   5      773.38      764.15      9.36 o 
   4   1   5      335.66      328.94      5.91 o 
   5   1   5      652.64      640.15      8.83 o 
   6   1   5       60.49       69.79      7.39 o 
   7   1   5        2.60       -4.66      4.66 o 
   8   1   5      341.83      346.65     17.35 o 
  -8   2   5      103.68       95.76      9.80 o 
  -7   2   5        0.73        1.31      3.70 o 
  -6   2   5     1681.87     1652.45     22.24 o 
  -5   2   5       47.11       40.56      4.38 o 
  -4   2   5     1087.86     1068.41     14.06 o 
  -3   2   5       71.49       65.51      4.01 o 
  -2   2   5     5596.64     5637.15     60.88 o 
  -1   2   5      116.19       97.75      4.82 o 
   0   2   5      185.52      168.18      4.13 o 
   1   2   5     1839.80     1860.54     19.88 o 
   2   2   5     1705.70     1723.19     16.31 o 
   3   2   5       11.96       16.09      2.50 o 
   4   2   5     2134.71     2129.96     23.45 o 
   5   2   5      933.94      940.98     14.43 o 
   6   2   5      282.94      274.03      9.03 o 
   7   2   5       25.82       39.22      5.68 o 
   8   2   5      309.50      305.83     13.14 o 
  -8   3   5       10.30       10.71      8.62 o 
  -7   3   5      713.76      676.56     16.82 o 
  -6   3   5      573.61      538.71      9.41 o 
  -5   3   5      327.13      327.37      6.52 o 
  -4   3   5        5.29        8.20      2.31 o 
  -3   3   5     1363.06     1359.06     27.14 o 
  -2   3   5       61.41       69.94      5.48 o 
  -1   3   5     2671.30     2695.43     27.93 o 
   0   3   5      962.65      965.46     11.14 o 
   1   3   5     1316.46     1263.26     13.33 o 
   2   3   5      131.93      131.69      3.54 o 
   3   3   5      167.62      158.71      3.80 o 
   4   3   5     3538.03     3646.14     37.85 o 
   5   3   5      245.57      245.00      7.61 o 
   6   3   5      202.60      187.26      8.20 o 
   7   3   5      273.11      282.34     12.64 o 
   8   3   5      113.53      117.38     11.01 o 
  -8   4   5       17.14       15.11      7.06 o 
  -7   4   5     1549.89     1527.87     30.99 o 
  -6   4   5       22.97       28.05      4.72 o 
  -5   4   5        0.60       -2.63      3.45 o 
  -4   4   5        3.89       19.56      4.95 o 
  -3   4   5      107.35      116.13      4.73 o 
  -2   4   5       88.40       86.07      4.13 o 
  -1   4   5      715.10      717.83     10.27 o 
   0   4   5      883.19      918.33     12.81 o 
   1   4   5     2367.91     2252.65     30.21 o 
   2   4   5     1060.55     1025.49     12.15 o 
   3   4   5     3155.55     3133.56     30.65 o 
   4   4   5      715.08      713.27      9.81 o 
   5   4   5      354.91      359.28      8.57 o 
   6   4   5      300.78      268.11      7.72 o 
   7   4   5      729.57      725.31     17.41 o 
   8   4   5       28.45       29.18     22.55 o 
  -8   5   5       48.46       44.07      8.29 o 
  -7   5   5      264.15      276.83     10.99 o 
  -6   5   5     1149.08     1157.71     22.88 o 
  -5   5   5       24.87       32.83      4.45 o 
  -4   5   5       49.45       52.20      4.79 o 
  -3   5   5      252.57      272.74      6.80 o 
  -2   5   5      734.19      747.99     11.27 o 
  -1   5   5     2897.18     2933.76     32.42 o 
   0   5   5     2960.80     2997.81     31.62 o 
   1   5   5     7934.35     7966.55     74.83 o 
   2   5   5     1755.10     1733.29     18.50 o 
   3   5   5       21.71       22.30      2.61 o 
   4   5   5      914.39      940.51     12.22 o 
   5   5   5       85.97       91.18      4.78 o 
   6   5   5       67.45       75.46      5.32 o 
   7   5   5       36.92       49.36      6.34 o 
  -7   6   5       10.99       16.39      5.79 o 
  -6   6   5      474.12      486.45     12.20 o 
  -5   6   5        6.13       13.88      4.07 o 
  -4   6   5      164.44      146.54      6.47 o 
  -3   6   5       70.66       75.20      7.30 o 
  -2   6   5     4934.64     5175.28     60.22 o 
  -1   6   5      101.27       93.56      5.99 o 
   0   6   5     3678.20     3689.20     38.51 o 
   1   6   5       89.65       93.20      2.65 o 
   2   6   5     2397.72     2382.77     38.05 o 
   3   6   5      157.85      153.29      4.22 o 
   4   6   5      944.37      956.02     12.31 o 
   5   6   5        2.22       14.24      3.38 o 
   6   6   5      131.01      148.03      6.45 o 
   7   6   5        5.78        6.41      6.42 o 
  -7   7   5       26.96       31.71      6.20 o 
  -6   7   5      543.58      507.32     12.61 o 
  -5   7   5      247.36      250.89      8.44 o 
  -4   7   5       21.32       27.66      4.57 o 
  -3   7   5      697.07      693.87     12.14 o 
  -2   7   5       47.87       48.26      4.05 o 
  -1   7   5     1419.37     1435.90     17.93 o 
   0   7   5     3009.16     3012.13     34.92 o 
   1   7   5     2424.17     2388.32     21.10 o 
   2   7   5     1065.54     1051.94     12.68 o 
   3   7   5      392.14      400.49      7.11 o 
   4   7   5      564.93      564.79      8.26 o 
   5   7   5      142.68      144.90      5.29 o 
   6   7   5       98.17       92.83      5.62 o 
   7   7   5        0.19       -4.57      6.40 o 
  -7   8   5        7.35       -0.01      4.82 o 
  -6   8   5      264.08      252.89     10.76 o 
  -5   8   5      176.64      176.11      7.15 o 
  -4   8   5       23.21       33.64      4.58 o 
  -3   8   5     2283.39     2321.10     32.27 o 
  -2   8   5      120.11      119.44      5.36 o 
  -1   8   5      676.02      665.14     11.55 o 
   0   8   5      370.50      363.76      6.34 o 
   1   8   5      461.04      470.86      7.83 o 
   2   8   5       66.54       60.18      4.63 o 
   3   8   5      163.95      155.06      5.59 o 
   4   8   5        0.37        0.67      2.51 o 
   5   8   5      388.53      397.09      8.98 o 
   6   8   5       12.67        5.81      5.01 o 
   7   8   5      847.41      870.83     28.49 o 
  -7   9   5       55.82       53.93      6.93 o 
  -6   9   5       59.52       66.33      5.89 o 
  -5   9   5     1559.35     1606.33     26.15 o 
  -4   9   5       34.57       37.52      4.30 o 
  -3   9   5     2419.91     2488.76     33.59 o 
  -2   9   5     1166.20     1196.62     17.21 o 
  -1   9   5      139.57      126.10      7.61 o 
   0   9   5     1653.12     1675.71     25.53 o 
   1   9   5      622.56      654.03     12.20 o 
   2   9   5       63.92       71.40      6.69 o 
   3   9   5      187.71      169.76      5.44 o 
   4   9   5      152.93      155.54      5.49 o 
   5   9   5      514.07      526.70     14.46 o 
   6   9   5      322.54      327.08     13.87 o 
   7   9   5      173.96      162.07     14.66 o 
  -7  10   5       26.79       21.88      6.21 o 
  -6  10   5     1817.60     1852.95     38.63 o 
  -5  10   5       70.67       65.25      5.60 o 
  -4  10   5     3024.44     3135.18     44.99 o 
  -3  10   5       89.28       82.84      6.22 o 
  -2  10   5     2606.71     2718.67     35.30 o 
  -1  10   5       21.13       21.52      4.33 o 
   0  10   5      274.43      276.03      8.79 o 
   1  10   5       95.87       99.00      6.96 o 
   2  10   5      199.63      200.34      6.09 o 
   3  10   5        3.26        3.17      3.45 o 
   4  10   5     2022.74     1955.66     30.93 o 
   5  10   5       36.85       35.23      5.90 o 
   6  10   5      408.82      393.78     13.42 o 
   7  10   5        0.00        1.73      7.07 o 
  -6  11   5       64.11       57.16      7.33 o 
  -5  11   5     1248.80     1253.68     21.38 o 
  -4  11   5      191.06      210.27      7.86 o 
  -3  11   5     1337.59     1370.24     21.98 o 
  -2  11   5      720.31      762.25     13.97 o 
  -1  11   5      696.58      697.94     14.48 o 
   0  11   5      770.65      782.07     15.62 o 
   1  11   5       62.54       61.88      4.57 o 
   2  11   5       16.29       19.93      3.92 o 
   3  11   5       80.17       83.32      7.40 o 
   4  11   5      650.75      629.31     15.42 o 
   5  11   5      208.17      198.75      9.44 o 
   6  11   5       19.99       33.41      6.38 o 
  -6  12   5        1.19       -6.22      8.03 o 
  -5  12   5        0.88        6.65      4.91 o 
  -4  12   5        0.10        1.96      3.82 o 
  -3  12   5      711.40      707.77     17.87 o 
  -2  12   5        8.59       10.14      4.83 o 
  -1  12   5      361.34      353.12     10.29 o 
   0  12   5      156.03      178.69      8.25 o 
   1  12   5      719.79      718.80     12.06 o 
   2  12   5      818.83      818.56     14.12 o 
   3  12   5      130.08      128.25      5.60 o 
   4  12   5      234.34      225.60     10.03 o 
   5  12   5      177.79      179.00     13.07 o 
   6  12   5      351.49      352.98     12.82 o 
  -6  13   5      157.34      136.99      9.52 o 
  -5  13   5      157.46      146.62      6.91 o 
  -4  13   5        6.18        4.82      4.38 o 
  -3  13   5      217.20      207.31      7.23 o 
  -2  13   5        1.54        5.99      4.96 o 
  -1  13   5      449.35      424.38     11.87 o 
   0  13   5     1220.70     1229.81     23.15 o 
   1  13   5     2094.59     2136.23     30.17 o 
   2  13   5     1597.51     1645.90     26.32 o 
   3  13   5       19.25       27.77      4.21 o 
   4  13   5        1.15        5.05      5.57 o 
   5  13   5      178.46      193.51      9.19 o 
   6  13   5        1.31       -5.83      5.83 o 
  -5  14   5      140.76      132.51      8.45 o 
  -4  14   5      140.78      142.21      8.85 o 
  -3  14   5       41.02       47.27      6.85 o 
  -2  14   5     1315.71     1356.94     26.96 o 
  -1  14   5       45.13       40.63      6.38 o 
   0  14   5     2591.88     2721.82     46.03 o 
   1  14   5       64.75       62.38      5.02 o 
   2  14   5      861.01      868.04     16.25 o 
   3  14   5        1.01        8.04      4.37 o 
   4  14   5      151.63      151.03      8.86 o 
   5  14   5       39.99       53.18     11.40 o 
  -5  15   5       17.81       20.91      8.16 o 
  -4  15   5       51.74       57.94      6.56 o 
  -3  15   5       26.05       30.97      6.04 o 
  -2  15   5      384.89      366.30     13.17 o 
  -1  15   5     1073.90     1103.79     23.53 o 
   0  15   5      171.49      144.52      8.00 o 
   1  15   5     1281.78     1321.74     26.99 o 
   2  15   5      634.92      636.66     14.52 o 
   3  15   5       27.33       40.33      6.39 o 
   4  15   5      406.34      421.34     17.62 o 
   5  15   5        1.12       -2.15      5.64 o 
  -5  16   5      116.43      112.19     12.64 o 
  -4  16   5        0.11        4.88      5.23 o 
  -3  16   5       32.74       36.18      6.03 o 
  -2  16   5       13.96       17.40      5.81 o 
  -1  16   5      112.48      115.02      8.23 o 
   0  16   5        1.40        3.28      5.56 o 
   1  16   5      533.53      566.91     23.28 o 
   2  16   5       26.84       35.43      5.00 o 
   3  16   5      574.79      597.70     14.25 o 
   4  16   5       26.34       35.90      6.53 o 
  -4  17   5       26.31       23.91      6.74 o 
  -3  17   5      120.17      114.53      8.17 o 
  -2  17   5       88.86       79.19      7.89 o 
  -1  17   5      338.54      311.99     12.30 o 
   0  17   5        0.63        4.18      5.13 o 
   1  17   5      298.06      310.72     12.08 o 
   2  17   5       99.04       92.67      7.20 o 
   3  17   5       27.00       20.76      5.37 o 
   4  17   5      380.91      380.81     14.17 o 
  -3  18   5       80.44       99.98     17.18 o 
  -2  18   5      282.79      280.43     11.91 o 
  -1  18   5        3.99        5.82      5.85 o 
   0  18   5       42.29       53.65      6.45 o 
   1  18   5      111.20      125.83     14.20 o 
   2  18   5      375.14      397.77     14.08 o 
   3  18   5       27.64       21.74      7.90 o 
  -2  19   5      429.20      435.98     15.06 o 
  -1  19   5        9.78        2.06      5.79 o 
   0  19   5      198.39      190.20     10.12 o 
   1  19   5        1.17        3.41      6.69 o 
   2  19   5        3.62        7.18      5.73 o 
  -1  20   5      445.47      429.08     37.42 o 
   0  20   5       29.04       28.03      7.18 o 
  -6   0   6     1172.71     1134.23     31.70 o 
  -4   0   6     2212.35     2127.61     35.17 o 
  -2   0   6     1351.55     1286.17     27.31 o 
   0   0   6     2060.12     1999.85     37.72 o 
   2   0   6      251.74      263.35     13.22 o 
   4   0   6        6.75        9.11      3.96 o 
   6   0   6       49.33       55.52      7.88 o 
  -7   1   6       20.22       15.26      7.03 o 
  -6   1   6       65.73       73.62      5.51 o 
  -5   1   6     2099.89     2133.88     31.39 o 
  -4   1   6      529.79      516.32     10.43 o 
  -3   1   6      524.74      525.35     11.78 o 
  -2   1   6     4952.10     4848.73     53.01 o 
  -1   1   6       41.58       41.65      3.16 o 
   0   1   6     1694.72     1661.16     29.28 o 
   1   1   6     1056.31     1078.81     13.41 o 
   2   1   6      112.15      103.96      4.33 o 
   3   1   6      344.81      333.84      6.63 o 
   4   1   6      600.57      625.92     14.31 o 
   5   1   6      336.04      321.65      6.99 o 
   6   1   6      345.70      369.85     13.58 o 
   7   1   6       63.12       82.08      7.33 o 
  -7   2   6       53.78       59.35      8.44 o 
  -6   2   6       30.48       41.51     14.11 o 
  -5   2   6      303.01      287.15      8.14 o 
  -4   2   6       36.68       37.21      4.38 o 
  -3   2   6     4035.73     4053.59     49.07 o 
  -2   2   6       59.10       58.59      4.91 o 
  -1   2   6     1844.75     1846.18     21.51 o 
   0   2   6       37.83       40.60      3.64 o 
   1   2   6     4021.60     4024.55     43.99 o 
   2   2   6      479.60      476.03      6.80 o 
   3   2   6      499.89      490.33      7.87 o 
   4   2   6       68.61       73.54      6.31 o 
   5   2   6     2392.88     2483.69     34.62 o 
   6   2   6       75.43       87.79      7.90 o 
   7   2   6      446.47      423.17     12.54 o 
  -7   3   6       82.30       57.83      7.70 o 
  -6   3   6      969.99      951.79     18.49 o 
  -5   3   6      386.18      385.47      9.80 o 
  -4   3   6      331.91      317.28      8.23 o 
  -3   3   6       47.13       47.86      5.48 o 
  -2   3   6      919.04      902.54     13.46 o 
  -1   3   6      135.81      134.55      5.11 o 
   0   3   6     2886.53     2968.55     36.24 o 
   1   3   6       41.17       41.40      2.42 o 
   2   3   6     2021.79     1982.74     20.20 o 
   3   3   6       58.52       58.67      3.48 o 
   4   3   6      104.11      107.93      4.88 o 
   5   3   6      203.16      200.33      5.99 o 
   6   3   6       19.02       34.10      5.41 o 
   7   3   6      466.52      464.07     16.23 o 
  -7   4   6        0.44       -2.30      5.02 o 
  -6   4   6       62.69       71.37      6.05 o 
  -5   4   6        3.11        0.72      3.94 o 
  -4   4   6      768.80      743.19     13.49 o 
  -3   4   6       28.29       36.21      4.97 o 
  -2   4   6     1136.13     1165.42     16.09 o 
  -1   4   6      543.11      552.20      9.59 o 
   0   4   6     1136.10     1184.83     17.05 o 
   1   4   6      262.44      236.25      7.29 o 
   2   4   6     1453.60     1451.79     15.05 o 
   3   4   6       20.49       22.65      3.89 o 
   4   4   6      454.84      449.02      7.78 o 
   5   4   6        7.66       11.38      3.98 o 
   6   4   6        2.40        6.57      4.54 o 
   7   4   6        0.01       -0.28      4.92 o 
  -7   5   6        9.62        8.89      5.59 o 
  -6   5   6     2011.38     2062.02     35.96 o 
  -5   5   6        8.05       14.80      4.35 o 
  -4   5   6       38.97       49.51      4.97 o 
  -3   5   6      116.96      109.86      9.13 o 
  -2   5   6      233.84      235.03      9.52 o 
  -1   5   6      389.38      375.43      7.24 o 
   0   5   6     1069.55     1091.52     19.63 o 
   1   5   6      164.73      155.07      3.75 o 
   2   5   6      996.16      994.55     13.17 o 
   3   5   6        0.03        2.89      2.32 o 
   4   5   6      954.62      953.34     13.37 o 
   5   5   6        5.17        8.57      5.50 o 
   6   5   6      132.60      135.64      7.90 o 
   7   5   6      198.68      195.85      9.67 o 
  -7   6   6     1011.32      976.90     32.08 o 
  -6   6   6       12.19        5.03      5.77 o 
  -5   6   6     1014.86     1018.16     21.04 o 
  -4   6   6      201.18      172.64      6.97 o 
  -3   6   6      441.19      469.08     10.46 o 
  -2   6   6      375.20      359.19     14.39 o 
  -1   6   6        4.07        5.14      3.21 o 
   0   6   6      366.71      382.11      7.60 o 
   1   6   6     4547.49     4483.71     42.26 o 
   2   6   6      445.87      432.09      6.98 o 
   3   6   6     2037.87     1983.72     24.49 o 
   4   6   6      341.74      326.27      8.02 o 
   5   6   6     2051.85     2091.40     55.82 o 
   6   6   6       81.64       83.67      8.34 o 
   7   6   6      321.84      363.72     15.54 o 
  -7   7   6       20.80       29.34      7.17 o 
  -6   7   6      331.90      340.08     16.64 o 
  -5   7   6      416.00      402.81     11.24 o 
  -4   7   6      649.91      653.19     13.30 o 
  -3   7   6       12.57       19.03      6.57 o 
  -2   7   6     1193.17     1188.74     18.05 o 
  -1   7   6      269.91      272.92      7.08 o 
   0   7   6       49.03       53.30      3.74 o 
   1   7   6      136.73      126.78      5.23 o 
   2   7   6      223.17      210.47      5.96 o 
   3   7   6      250.85      244.54      6.02 o 
   4   7   6     1206.02     1209.74     18.51 o 
   5   7   6      189.18      172.07      7.16 o 
   6   7   6      672.57      690.88     16.79 o 
   7   7   6       16.76       21.27      7.62 o 
  -7   8   6        3.65       19.39      8.50 o 
  -6   8   6      369.46      362.09     14.55 o 
  -5   8   6       74.12       62.06      6.08 o 
  -4   8   6      393.38      411.72     11.86 o 
  -3   8   6       82.33       72.84      5.32 o 
  -2   8   6      490.37      509.30     10.87 o 
  -1   8   6      100.99       98.63      5.06 o 
   0   8   6       76.93       86.63      9.97 o 
   1   8   6     2531.30     2590.66     38.27 o 
   2   8   6      390.90      366.30      7.34 o 
   3   8   6       53.45       50.78      4.08 o 
   4   8   6       17.19       23.58      3.68 o 
   5   8   6      620.26      596.36     14.70 o 
   6   8   6        3.16        1.56      4.76 o 
  -6   9   6      105.35       98.17      6.72 o 
  -5   9   6     1286.86     1315.81     24.58 o 
  -4   9   6      242.61      242.14      8.50 o 
  -3   9   6      535.35      543.12     12.99 o 
  -2   9   6     5033.58     5081.87     76.24 o 
  -1   9   6     1008.93      952.07     14.48 o 
   0   9   6     1449.20     1494.82     29.01 o 
   1   9   6      457.04      456.27     11.50 o 
   2   9   6       11.34        5.46      3.14 o 
   3   9   6      540.95      528.61     14.96 o 
   4   9   6      287.17      287.14     11.09 o 
   5   9   6       85.36       76.21      7.11 o 
   6   9   6       72.19       83.86      7.29 o 
  -6  10   6       24.39       16.71      6.69 o 
  -5  10   6       41.25       54.71      5.88 o 
  -4  10   6       80.29       81.65      5.75 o 
  -3  10   6     4340.28     4590.33     65.97 o 
  -2  10   6       25.97       27.91      4.18 o 
  -1  10   6     2490.32     2565.78     42.16 o 
   0  10   6        7.99       12.00      4.94 o 
   1  10   6     1216.17     1246.85     22.67 o 
   2  10   6       15.22       19.62      3.68 o 
   3  10   6      156.53      150.14      6.24 o 
   4  10   6       29.28       35.66      4.49 o 
   5  10   6     1107.38     1149.74     26.42 o 
   6  10   6        0.29        0.02      4.99 o 
  -6  11   6       18.16       15.89     10.49 o 
  -5  11   6     1045.33     1001.30     20.91 o 
  -4  11   6      650.07      668.93     15.22 o 
  -3  11   6      213.96      198.90      8.07 o 
  -2  11   6     3008.69     3078.54     53.11 o 
  -1  11   6      222.82      211.91     10.93 o 
   0  11   6      987.55      998.81     27.40 o 
   1  11   6      138.60      134.79      7.97 o 
   2  11   6       77.81       73.09      4.87 o 
   3  11   6      122.69      123.67      5.89 o 
   4  11   6       43.49       56.31      5.92 o 
   5  11   6      102.10       97.37      7.47 o 
   6  11   6      107.51      117.02      8.95 o 
  -6  12   6      205.65      177.73     14.58 o 
  -5  12   6       29.42       36.87      8.48 o 
  -4  12   6      224.71      223.28     10.88 o 
  -3  12   6       32.13       36.71      5.84 o 
  -2  12   6      282.66      292.63     10.32 o 
  -1  12   6      712.77      717.43     16.62 o 
   0  12   6        2.13       -0.59      4.34 o 
   1  12   6       29.62       38.66      6.29 o 
   2  12   6      111.46      116.61      8.49 o 
   3  12   6        3.51        3.01      4.91 o 
   4  12   6       45.93       51.20      6.05 o 
   5  12   6      172.94      178.86      9.11 o 
  -5  13   6       12.84       13.80      6.16 o 
  -4  13   6       35.86       39.99      5.89 o 
  -3  13   6      109.43       94.03      7.50 o 
  -2  13   6      579.14      556.24     14.58 o 
  -1  13   6       38.20       46.59      6.32 o 
   0  13   6       51.93       66.13      6.69 o 
   1  13   6       36.37       40.35      6.11 o 
   2  13   6       85.50      107.83      9.72 o 
   3  13   6       37.82       58.25      5.43 o 
   4  13   6     1094.20     1059.89     33.91 o 
   5  13   6       45.81       37.73      8.83 o 
  -5  14   6      570.67      570.96     18.80 o 
  -4  14   6       85.44       88.98      8.21 o 
  -3  14   6       38.30       45.75      6.25 o 
  -2  14   6       14.82       16.66      6.10 o 
  -1  14   6        2.80        3.30      5.27 o 
   0  14   6       54.24       50.25      6.29 o 
   1  14   6     1818.50     1870.69     38.00 o 
   2  14   6      381.67      405.66     13.48 o 
   3  14   6     1319.72     1373.50     30.91 o 
   4  14   6       43.78       48.43      6.40 o 
   5  14   6      584.68      592.36     24.57 o 
  -4  15   6      111.25       97.41      8.09 o 
  -3  15   6       90.81      107.78      8.29 o 
  -2  15   6       22.59        9.88      5.99 o 
  -1  15   6      288.64      306.13     11.09 o 
   0  15   6      142.53      140.26     11.45 o 
   1  15   6      247.09      254.69     11.43 o 
   2  15   6      730.62      738.83     19.06 o 
   3  15   6        9.96        8.78      5.80 o 
   4  15   6      383.94      394.35     16.06 o 
  -4  16   6       60.17       60.45     15.33 o 
  -3  16   6        2.48        7.79      5.75 o 
  -2  16   6       84.74       97.38     12.89 o 
  -1  16   6       55.02       80.76      8.54 o 
   0  16   6      382.99      390.69     13.39 o 
   1  16   6      131.41      148.47     10.22 o 
   2  16   6      264.73      254.86     10.96 o 
   3  16   6        7.19       13.99      5.97 o 
   4  16   6       19.26       26.94      8.83 o 
  -3  17   6       14.24       11.72      6.22 o 
  -2  17   6      315.95      306.36     14.30 o 
  -1  17   6       21.96       23.65      6.31 o 
   0  17   6      419.66      428.52     15.10 o 
   1  17   6       32.41       45.28      7.30 o 
   2  17   6      237.91      257.44     11.59 o 
   3  17   6      169.96      153.92     21.20 o 
  -2  18   6       88.27       85.83      7.96 o 
  -1  18   6      532.85      543.59     17.68 o 
   0  18   6        1.17        8.64      6.72 o 
   1  18   6      253.33      266.98     12.16 o 
   2  18   6        2.01        4.62      6.24 o 
  -7   0   7      135.82      130.32     19.02 o 
  -5   0   7      620.11      623.87     21.41 o 
  -3   0   7     3595.08     3669.35     80.27 o 
  -1   0   7     5218.55     5571.65    188.54 o 
   1   0   7     1950.68     1991.32     38.57 o 
   3   0   7        6.60        6.65      5.17 o 
   5   0   7      968.22      960.33     27.08 o 
   7   0   7       23.25       18.87     10.11 o 
  -7   1   7       69.11       64.50     12.72 o 
  -6   1   7       74.81       57.66      6.49 o 
  -5   1   7      462.70      430.59     13.57 o 
  -4   1   7      605.28      612.03     14.61 o 
  -3   1   7      325.64      329.05     10.52 o 
  -2   1   7     3939.02     4123.52     63.26 o 
  -1   1   7     1029.35     1071.27     22.75 o 
   0   1   7       43.50       40.63      3.85 o 
   1   1   7      785.51      782.35     10.55 o 
   2   1   7      586.10      590.44     11.22 o 
   3   1   7       34.02       38.49      3.78 o 
   4   1   7      128.20      105.72      6.09 o 
   5   1   7      154.75      153.99      8.20 o 
   6   1   7        1.27        5.21      5.13 o 
   7   1   7      234.85      236.18     13.96 o 
  -7   2   7        4.00       -0.79      8.49 o 
  -6   2   7       71.50       69.71      7.68 o 
  -5   2   7        4.97        9.60      6.05 o 
  -4   2   7      155.25      140.60      7.19 o 
  -3   2   7      171.38      180.17      6.19 o 
  -2   2   7      338.69      333.19      8.62 o 
  -1   2   7      115.43      103.41      4.55 o 
   0   2   7     1408.51     1372.71     33.09 o 
   1   2   7      920.34      878.82     15.77 o 
   2   2   7      196.69      188.22      9.62 o 
   3   2   7        0.89       -0.64      3.47 o 
   4   2   7     1490.86     1515.46     20.15 o 
   5   2   7      365.09      349.07     10.96 o 
   6   2   7      155.04      154.49      7.23 o 
  -7   3   7       11.52       13.50      9.26 o 
  -6   3   7      766.08      744.80     20.79 o 
  -5   3   7       59.39       68.50      6.91 o 
  -4   3   7      420.28      427.50     10.41 o 
  -3   3   7      668.44      644.23     11.87 o 
  -2   3   7      877.27      917.21     14.54 o 
  -1   3   7       11.32       13.70      3.48 o 
   0   3   7      605.93      581.64     16.69 o 
   1   3   7      289.83      296.48      6.79 o 
   2   3   7      876.57      850.17     10.97 o 
   3   3   7      576.62      605.95      8.96 o 
   4   3   7     1058.98      982.09     14.58 o 
   5   3   7      330.10      339.01      8.95 o 
   6   3   7      132.76      129.02      7.76 o 
  -6   4   7       26.67       20.74      6.82 o 
  -5   4   7     2373.58     2408.53     38.80 o 
  -4   4   7      111.24      113.30      7.38 o 
  -3   4   7       30.48       34.85      4.88 o 
  -2   4   7      185.80      178.13      9.54 o 
  -1   4   7      302.42      296.21      9.59 o 
   0   4   7      362.50      347.43      7.95 o 
   1   4   7     3364.30     3309.89     43.73 o 
   2   4   7      366.92      338.56      8.95 o 
   3   4   7      662.76      649.66     10.44 o 
   4   4   7      131.71      135.03      6.63 o 
   5   4   7      967.12      939.36     19.35 o 
   6   4   7       16.27        9.32      5.66 o 
  -6   5   7     1434.94     1434.64     30.88 o 
  -5   5   7      316.37      301.79      9.81 o 
  -4   5   7      279.72      264.26      9.09 o 
  -3   5   7     2226.83     2242.97     33.76 o 
  -2   5   7        7.38       11.68      3.68 o 
  -1   5   7      132.70      133.63      6.54 o 
   0   5   7       69.38       72.96      5.34 o 
   1   5   7        2.33       -3.03      3.03 o 
   2   5   7     1871.19     1795.54     25.58 o 
   3   5   7       60.73       64.51      3.57 o 
   4   5   7      690.81      639.97     10.93 o 
   5   5   7      393.97      383.45      9.91 o 
   6   5   7        5.94       17.06      7.79 o 
  -6   6   7      369.56      328.41     15.06 o 
  -5   6   7       30.47       44.29      5.67 o 
  -4   6   7      568.70      576.98     13.78 o 
  -3   6   7       89.79       82.35      5.66 o 
  -2   6   7      362.55      356.90     10.22 o 
  -1   6   7       90.53       93.41      6.40 o 
   0   6   7       13.67       22.61      6.36 o 
   1   6   7        0.18        4.65      3.23 o 
   2   6   7        6.85       10.06      2.31 o 
   3   6   7       58.76       58.31      3.83 o 
   4   6   7     1504.14     1457.47     28.25 o 
   5   6   7       47.99       54.48      6.09 o 
   6   6   7      195.56      193.19     10.74 o 
  -6   7   7      845.98      821.47     19.16 o 
  -5   7   7      168.09      167.17     13.84 o 
  -4   7   7       80.93       81.53      9.31 o 
  -3   7   7      953.91      922.89     25.26 o 
  -2   7   7      430.08      432.24     10.31 o 
  -1   7   7      105.15      100.64      5.43 o 
   0   7   7      209.01      195.89      6.23 o 
   1   7   7        3.19        3.47      3.18 o 
   2   7   7     1729.93     1675.57     38.49 o 
   3   7   7       11.21       22.28      3.66 o 
   4   7   7       45.29       43.21      4.31 o 
   5   7   7      232.67      244.15     10.01 o 
   6   7   7        7.44        9.55      7.34 o 
  -6   8   7       50.31       52.85      8.35 o 
  -5   8   7      660.50      684.83     17.35 o 
  -4   8   7      190.31      195.49      8.68 o 
  -3   8   7     1337.41     1377.34     26.53 o 
  -2   8   7      169.96      170.31      7.49 o 
  -1   8   7     2088.54     2148.35     39.99 o 
   0   8   7       79.57       78.89      5.16 o 
   1   8   7     1168.82     1118.55     19.27 o 
   2   8   7      135.48      139.80      7.65 o 
   3   8   7       81.91       83.76      5.31 o 
   4   8   7      162.73      149.82      6.82 o 
   5   8   7      645.18      655.75     16.47 o 
   6   8   7      269.81      288.59     14.33 o 
  -6   9   7       44.54       45.75      8.57 o 
  -5   9   7      197.64      200.09     11.90 o 
  -4   9   7      567.79      588.69     14.17 o 
  -3   9   7      125.76      117.77      9.21 o 
  -2   9   7      951.90      986.74     19.21 o 
  -1   9   7        0.46       -2.06      6.67 o 
   0   9   7       45.91       57.94      5.79 o 
   1   9   7      938.40      977.01     20.07 o 
   2   9   7      158.34      152.37      7.37 o 
   3   9   7      220.56      229.53     10.14 o 
   4   9   7      241.20      239.32     11.32 o 
   5   9   7      159.22      163.76      7.85 o 
   6   9   7       71.36       53.31     14.15 o 
  -5  10   7       51.24       52.54      6.14 o 
  -4  10   7      834.78      852.89     21.17 o 
  -3  10   7       33.61       36.18      4.48 o 
  -2  10   7      127.14      121.92      6.39 o 
  -1  10   7        4.77        3.68      6.95 o 
   0  10   7     1937.89     2051.82     36.17 o 
   1  10   7        0.03        1.10      4.50 o 
   2  10   7      485.41      467.84     12.46 o 
   3  10   7        0.00       -2.65      6.36 o 
   4  10   7      505.39      499.27     17.01 o 
   5  10   7        4.01        2.39      4.58 o 
  -5  11   7        0.03       -0.45      5.10 o 
  -4  11   7      181.79      175.45      8.28 o 
  -3  11   7       12.42        8.04      5.52 o 
  -2  11   7     1105.71     1185.59     25.38 o 
  -1  11   7        0.73       15.48     10.91 o 
   0  11   7       64.48       81.45      8.60 o 
   1  11   7      790.83      795.51     23.32 o 
   2  11   7      235.16      238.17      9.53 o 
   3  11   7      468.88      474.35     15.22 o 
   4  11   7      152.91      161.82     11.71 o 
   5  11   7       69.85       89.32      9.59 o 
  -5  12   7      454.21      447.46     22.99 o 
  -4  12   7       25.86       41.27      6.55 o 
  -3  12   7      602.46      639.92     17.19 o 
  -2  12   7        1.63       13.91      5.67 o 
  -1  12   7     1246.98     1257.89     28.87 o 
   0  12   7       31.00       42.65      6.84 o 
   1  12   7     1058.68     1076.16     36.59 o 
   2  12   7      225.61      224.44      9.64 o 
   3  12   7      181.44      178.58      9.18 o 
   4  12   7       36.87       43.53      7.36 o 
   5  12   7      254.81      229.71     14.03 o 
  -4  13   7      142.12      159.87     17.89 o 
  -3  13   7      745.47      779.94     21.18 o 
  -2  13   7        1.51       -0.32      5.19 o 
  -1  13   7        5.52        4.09      5.64 o 
   0  13   7      614.88      670.66     18.33 o 
   1  13   7       14.25       17.35      5.74 o 
   2  13   7      697.62      698.11     18.78 o 
   3  13   7        9.67       12.14      6.08 o 
   4  13   7       13.68       11.22      6.79 o 
  -4  14   7      489.20      483.76     16.86 o 
  -3  14   7       11.14        7.84      6.07 o 
  -2  14   7       57.31       70.63     10.40 o 
  -1  14   7        6.57       -3.37      5.55 o 
   0  14   7       32.13       50.20      7.36 o 
   1  14   7        1.51       -4.18      5.60 o 
   2  14   7       69.73       78.30      7.53 o 
   3  14   7       17.36       11.97      4.92 o 
   4  14   7      610.20      592.29     42.62 o 
  -3  15   7      364.03      355.57     13.51 o 
  -2  15   7        7.22       16.94      6.24 o 
  -1  15   7       14.45        6.25      5.57 o 
   0  15   7       39.27       39.48      6.79 o 
   1  15   7        2.13       16.34      6.59 o 
   2  15   7      412.55      406.67     14.80 o 
   3  15   7       51.65       51.63      7.83 o 
  -2  16   7      284.14      261.63     11.77 o 
  -1  16   7       85.06       86.01      8.18 o 
   0  16   7        6.08       13.42      6.85 o 
   1  16   7      537.09      541.61     16.64 o 
   2  16   7      245.97      240.54     13.50 o 
  -1  17   7        4.19        8.13      7.22 o 
   0  17   7        1.84        1.22      5.81 o 
   1  17   7      162.79      174.03     12.22 o 
  -6   0   8      311.68      321.89     18.31 o 
  -4   0   8      240.17      248.22     15.11 o 
  -2   0   8     2115.03     2156.90     66.81 o 
   0   0   8     2716.47     2818.08    121.07 o 
   2   0   8     2176.94     2247.30     38.59 o 
   4   0   8      651.11      634.15     16.82 o 
   6   0   8      274.50      287.38     14.37 o 
  -6   1   8       17.11       13.66      9.44 o 
  -5   1   8      242.56      226.26     10.80 o 
  -4   1   8        4.36       14.63      5.50 o 
  -3   1   8        2.98        5.89      4.92 o 
  -2   1   8      643.64      664.40     15.38 o 
  -1   1   8        7.97       10.85      5.00 o 
   0   1   8       63.09       62.33      7.22 o 
   1   1   8     2376.31     2377.12     33.67 o 
   2   1   8        5.03        2.68      2.97 o 
   3   1   8      746.74      707.36     11.35 o 
   4   1   8       10.15       17.96      5.01 o 
   5   1   8      443.07      483.09     12.92 o 
   6   1   8       67.96       67.55      6.41 o 
  -6   2   8        3.68        8.35      5.55 o 
  -5   2   8      726.70      725.86     20.21 o 
  -4   2   8       17.94       23.36      5.70 o 
  -3   2   8       59.10       59.35      6.63 o 
  -2   2   8      161.74      152.40      8.58 o 
  -1   2   8      622.22      639.47     16.64 o 
   0   2   8        0.02       -1.40      4.93 o 
   1   2   8       21.57       18.26      4.11 o 
   2   2   8      384.25      394.65      8.58 o 
   3   2   8        1.03       -1.57      2.72 o 
   4   2   8       80.58       95.55      6.28 o 
   5   2   8       11.81       28.92      7.51 o 
   6   2   8       72.32       78.34      7.01 o 
  -6   3   8      179.48      167.28     14.61 o 
  -5   3   8      937.06      915.69     23.72 o 
  -4   3   8       97.60       90.21      7.54 o 
  -3   3   8      824.68      831.73     18.65 o 
  -2   3   8        2.62        0.60      4.54 o 
  -1   3   8       65.16       67.89      4.53 o 
   0   3   8      695.67      673.92     22.58 o 
   1   3   8      615.68      601.98     12.08 o 
   2   3   8      359.07      322.82      8.24 o 
   3   3   8        3.38       -0.24      2.80 o 
   4   3   8      132.17      127.97      5.76 o 
   5   3   8      421.10      414.05     11.27 o 
   6   3   8       12.63       12.30      5.60 o 
  -6   4   8     1114.68     1112.02     39.86 o 
  -5   4   8       43.46       42.02      7.04 o 
  -4   4   8     1499.48     1488.92     31.39 o 
  -3   4   8       59.65       58.60      7.03 o 
  -2   4   8     2152.85     2186.49     34.63 o 
  -1   4   8        6.54        6.21      3.51 o 
   0   4   8       94.68       94.67      5.10 o 
   1   4   8       94.88      101.50      5.24 o 
   2   4   8      900.42      897.09     15.87 o 
   3   4   8       19.74       25.06      3.82 o 
   4   4   8     1005.19      971.67     17.57 o 
   5   4   8      200.14      200.86      7.80 o 
  -5   5   8     1434.40     1427.45     31.99 o 
  -4   5   8        6.20        0.92      5.40 o 
  -3   5   8      819.48      840.23     16.76 o 
  -2   5   8      100.38       93.09      5.68 o 
  -1   5   8        5.69        4.32      3.85 o 
   0   5   8        0.06        0.22      3.90 o 
   1   5   8      263.07      258.24      7.16 o 
   2   5   8      404.98      360.14      8.72 o 
   3   5   8      364.23      339.35      7.90 o 
   4   5   8       23.10       27.97      6.17 o 
   5   5   8      396.90      387.58     14.40 o 
  -5   6   8     1268.67     1249.50     29.21 o 
  -4   6   8       21.84       18.99     10.41 o 
  -3   6   8      190.07      199.97      8.23 o 
  -2   6   8      151.11      152.70      9.25 o 
  -1   6   8        0.58        2.10      3.85 o 
   0   6   8      102.81       91.17      5.84 o 
   1   6   8       70.62       73.59      6.99 o 
   2   6   8      107.13       71.83      6.66 o 
   3   6   8       92.68       88.61      5.72 o 
   4   6   8       68.85       57.58      6.30 o 
   5   6   8        5.11        0.46      4.86 o 
  -5   7   8      471.24      450.57     15.62 o 
  -4   7   8       30.30       44.92      7.47 o 
  -3   7   8      201.10      211.17      8.82 o 
  -2   7   8       67.44       63.95      5.49 o 
  -1   7   8        2.36        3.83      4.42 o 
   0   7   8       72.72       70.12      5.22 o 
   1   7   8     1183.94     1155.16     23.32 o 
   2   7   8       14.15       15.62      4.84 o 
   3   7   8      442.13      414.40     11.14 o 
   4   7   8       45.72       33.36      5.71 o 
   5   7   8      240.32      232.62     13.26 o 
  -5   8   8       18.95       12.21      7.20 o 
  -4   8   8       14.73       10.79      6.47 o 
  -3   8   8      235.20      227.70     11.16 o 
  -2   8   8     1374.21     1408.53     30.68 o 
  -1   8   8      312.22      268.89      9.01 o 
   0   8   8     1376.44     1364.71     26.72 o 
   1   8   8      177.11      169.48      8.12 o 
   2   8   8     1175.54     1149.27     21.89 o 
   3   8   8        1.99       -1.64      4.34 o 
   4   8   8      499.50      488.56     19.93 o 
   5   8   8        0.26        0.70      6.38 o 
  -5   9   8        1.11       -0.48      6.79 o 
  -4   9   8       40.22       56.95      6.65 o 
  -3   9   8       42.98       55.65      5.82 o 
  -2   9   8      845.64      886.58     36.62 o 
  -1   9   8      973.58      970.62     26.14 o 
   0   9   8      103.33      119.23      8.17 o 
   1   9   8      671.87      686.24     15.77 o 
   2   9   8       79.89       70.09      6.19 o 
   3   9   8      106.39      101.94      7.44 o 
   4   9   8      193.93      188.81     10.51 o 
   5   9   8       69.06       68.94     15.03 o 
  -4  10   8       11.76        2.28      7.22 o 
  -3  10   8      577.81      620.15     23.32 o 
  -2  10   8       23.06       22.89      5.93 o 
  -1  10   8     1272.67     1322.04     30.41 o 
   0  10   8        1.42        1.62      4.96 o 
   1  10   8        4.07        1.07      4.85 o 
   2  10   8       21.79       36.85      5.79 o 
   3  10   8       46.73       52.66      6.12 o 
   4  10   8        0.78       -1.00      6.68 o 
  -4  11   8       32.12       47.71      9.30 o 
  -3  11   8       28.97       41.56      7.03 o 
  -2  11   8      469.21      502.75     23.82 o 
  -1  11   8      549.32      572.84     24.30 o 
   0  11   8      154.55      156.79     13.67 o 
   1  11   8      754.63      774.15     17.99 o 
   2  11   8        1.27       14.98      5.61 o 
   3  11   8        7.79       16.56      7.02 o 
   4  11   8       63.44       71.75      9.10 o 
  -3  12   8       69.39       73.15      8.14 o 
  -2  12   8      673.32      743.85     33.05 o 
  -1  12   8        5.62       10.34      8.73 o 
   0  12   8      708.69      752.68     20.37 o 
   1  12   8      699.44      711.36     20.05 o 
   2  12   8      785.40      805.64     21.50 o 
   3  12   8        6.17       17.69      8.87 o 
  -3  13   8      171.74      175.27     10.86 o 
  -2  13   8        6.78       19.34      7.19 o 
  -1  13   8       10.90       15.84      6.20 o 
   0  13   8      104.63      111.53      8.98 o 
   1  13   8       66.42       80.75      8.39 o 
   2  13   8      111.77       97.52      8.02 o 
   3  13   8      786.91      798.58     25.23 o 
  -2  14   8      328.35      318.51     16.65 o 
  -1  14   8        4.29       12.41      6.69 o 
   0  14   8       17.25       16.02      7.17 o 
   1  14   8       26.16       26.08      7.29 o 
   2  14   8      153.94      146.61      9.18 o 
  -1  15   8        9.05        7.97     17.22 o 
   0  15   8       11.00       16.92      7.32 o 
   1  15   8       62.48       65.91     13.71 o 
  -5   0   9      395.83      375.75     19.52 o 
  -3   0   9       18.37       26.97      8.40 o 
  -1   0   9      318.24      343.11     26.33 o 
   1   0   9     1053.11     1079.84     29.92 o 
   3   0   9      228.63      207.28     10.77 o 
   5   0   9      583.06      560.47     31.14 o 
  -5   1   9       18.77       14.20      6.58 o 
  -4   1   9       72.97       84.98     10.17 o 
  -3   1   9       30.24       42.74      6.59 o 
  -2   1   9       57.06       62.52      6.92 o 
  -1   1   9     1838.87     1915.45     42.23 o 
   0   1   9       16.48       16.87      5.23 o 
   1   1   9      500.70      497.31     14.11 o 
   2   1   9      173.89      170.67      8.30 o 
   3   1   9       11.91       10.58      4.60 o 
   4   1   9      474.25      478.73     11.68 o 
   5   1   9      131.09      118.38     21.35 o 
  -5   2   9       24.49       35.51      7.08 o 
  -4   2   9      112.77      110.98      9.35 o 
  -3   2   9       92.83       87.08      7.76 o 
  -2   2   9      877.81      890.33     21.44 o 
  -1   2   9       92.94       92.17      7.30 o 
   0   2   9      554.46      570.98     22.12 o 
   1   2   9      300.52      289.37     10.69 o 
   2   2   9     1471.98     1497.15     25.33 o 
   3   2   9        0.07        1.22      4.01 o 
   4   2   9       49.37       52.85      5.08 o 
   5   2   9       90.08       82.94     12.46 o 
  -5   3   9      212.75      215.35     16.78 o 
  -4   3   9      181.83      169.31     15.27 o 
  -3   3   9      154.57      161.21      9.27 o 
  -2   3   9      102.85      100.11      7.52 o 
  -1   3   9      243.86      255.34     10.32 o 
   0   3   9      442.34      419.52     13.28 o 
   1   3   9      288.25      269.51      8.43 o 
   2   3   9      164.21      160.02      6.95 o 
   3   3   9      389.90      370.29      9.94 o 
   4   3   9       59.02       60.85      4.85 o 
  -5   4   9       13.25       19.90     14.23 o 
  -4   4   9        8.64       17.02      7.29 o 
  -3   4   9      730.32      720.02     19.39 o 
  -2   4   9      289.36      291.87     11.77 o 
  -1   4   9      338.34      341.43     12.72 o 
   0   4   9        0.05       13.60      4.60 o 
   1   4   9      622.39      640.88     13.30 o 
   2   4   9       13.28       21.62     11.77 o 
   3   4   9       10.51        8.42      4.80 o 
   4   4   9       58.55       67.97      6.60 o 
  -4   5   9        5.01        8.33      6.14 o 
  -3   5   9      422.53      448.61     15.21 o 
  -2   5   9      571.17      605.08     16.37 o 
  -1   5   9      341.33      330.20     11.40 o 
   0   5   9       98.40       99.06      5.91 o 
   1   5   9       48.87       42.51      4.99 o 
   2   5   9       45.08       60.92      5.68 o 
   3   5   9      106.03      107.43      7.20 o 
   4   5   9       71.14       54.39      5.60 o 
  -4   6   9     1385.63     1428.26     35.38 o 
  -3   6   9       11.32        8.62      7.24 o 
  -2   6   9     1087.74     1114.76     25.29 o 
  -1   6   9       38.74       45.21      6.53 o 
   0   6   9       35.67       34.40      6.04 o 
   1   6   9      153.25      166.66     13.56 o 
   2   6   9      613.33      590.85     18.75 o 
   3   6   9       20.87       36.71      7.94 o 
   4   6   9       29.73       15.66      6.28 o 
  -4   7   9        0.16        8.02      6.58 o 
  -3   7   9      456.73      454.77     15.57 o 
  -2   7   9      103.80       99.57      8.02 o 
  -1   7   9      788.53      771.58     32.22 o 
   0   7   9        8.11        5.04      5.01 o 
   1   7   9       42.62       52.19      6.78 o 
   2   7   9        2.88       12.66      5.31 o 
   3   7   9        4.03        8.61      5.28 o 
   4   7   9      223.85      213.88     11.01 o 
  -4   8   9        7.16      -14.90     14.90 o 
  -3   8   9       18.37       27.92      7.60 o 
  -2   8   9       18.43       15.54      6.38 o 
  -1   8   9        4.21        4.43      6.31 o 
   0   8   9      209.47      216.51     10.17 o 
   1   8   9      691.50      661.47     17.14 o 
   2   8   9      361.20      356.29     12.19 o 
   3   8   9      153.62      160.81     14.75 o 
  -3   9   9       25.82       24.78      8.41 o 
  -2   9   9       29.40       35.88      6.97 o 
  -1   9   9      402.07      404.00     16.65 o 
   0   9   9        8.18       26.59     11.03 o 
   1   9   9      472.61      452.09     13.81 o 
   2   9   9      375.80      354.22     13.36 o 
   3   9   9      195.37      187.25      9.49 o 
  -3  10   9       40.99       39.13     11.71 o 
  -2  10   9      498.47      462.27     23.48 o 
  -1  10   9        0.02        1.63      5.59 o 
   0  10   9      763.91      789.51     20.47 o 
   1  10   9       44.95       58.20      7.34 o 
   2  10   9      829.32      798.30     24.87 o 
   3  10   9       15.78       24.02     14.22 o 
  -2  11   9       14.22        9.07      6.11 o 
  -1  11   9      156.74      161.90      9.82 o 
   0  11   9       85.80      110.92     12.96 o 
   1  11   9      490.73      499.54     16.82 o 
   2  11   9       74.66       67.87      7.72 o 
  -1  12   9       18.68       18.58      6.57 o 
   0  12   9       81.82       82.74      8.37 o 
   1  12   9      176.30      172.40     12.11 o 
  -2   0  10       54.00       66.81     10.31 o 
   0   0  10      190.05      211.93     28.98 o 
   2   0  10       39.31       28.99      9.35 o 
  -3   1  10       78.88       89.72      8.90 o 
  -2   1  10      178.73      168.91     10.18 o 
  -1   1  10      140.56      145.65      9.17 o 
   0   1  10      217.59      224.21      9.98 o 
   1   1  10       24.79       23.37      5.75 o 
   2   1  10      378.88      358.86     12.01 o 
   3   1  10      180.89      187.11      9.64 o 
  -3   2  10      157.86      168.38     10.70 o 
  -2   2  10      140.10      121.84      8.78 o 
  -1   2  10      344.11      333.12     14.87 o 
   0   2  10       25.61       26.49      6.07 o 
   1   2  10     1122.50     1172.45     26.32 o 
   2   2  10      180.35      161.50      9.13 o 
   3   2  10      139.57      125.50      9.31 o 
  -3   3  10      152.65      140.44     10.16 o 
  -2   3  10      658.72      680.56     18.88 o 
  -1   3  10      427.23      424.74     14.70 o 
   0   3  10       11.87        8.60      5.54 o 
   1   3  10       55.36       65.32      6.77 o 
   2   3  10       12.21        9.94      5.57 o 
   3   3  10       12.82       20.29      7.59 o 
  -3   4  10        9.13       13.23      6.90 o 
  -2   4  10      132.83      121.52     10.42 o 
  -1   4  10       10.04        6.81      6.08 o 
   0   4  10       55.04       56.34      7.13 o 
   1   4  10      110.61      120.93      8.41 o 
   2   4  10        1.72        1.18      6.66 o 
   3   4  10       36.38       57.97     15.09 o 
  -3   5  10      186.66      171.12     14.94 o 
  -2   5  10     1159.84     1162.13     30.04 o 
  -1   5  10       68.62       78.53      8.39 o 
   0   5  10      162.56      170.30     12.81 o 
   1   5  10       49.24       63.42      9.14 o 
   2   5  10      235.29      232.96     12.16 o 
  -2   6  10       97.83       79.82     14.12 o 
  -1   6  10      914.14     1011.11     30.80 o 
   0   6  10        0.02        3.47      7.19 o 
   1   6  10      715.51      707.55     24.56 o 
   2   6  10       35.20       20.15      8.44 o 
  -2   7  10      320.06      333.52     36.59 o 
  -1   7  10       19.94       25.20      8.70 o 
   0   7  10      619.09      597.55     20.93 o 
   1   7  10       19.51       30.83     10.10 o 
   2   7  10      255.66      242.28     23.74 o 
  -1   8  10      113.53      110.85     30.93 o 
   0   8  10       49.13       60.72     24.09 o 
   1   8  10       79.67       81.33     15.28 o 
                                                 
